# Supplementary material for: Genomic occupancy of Runx2 with global expression profiling identifies a novel dimension to control of osteoblastogenesis
Source: Genome Biol. 2014 Mar 21;15(3):R52. doi: 10.1186/gb-2014-15-3-r52 (PMC4056528; doi:10.1186/gb-2014-15-3-r52)
Supplement: Additional file 4: Table S5 — GREAT Gene Ontology terms. This table contains the top GO terms assigned by GREAT to clusters 1 to 7 defined in Figure 3A. [file gb-2014-15-3-r52-S4.xlsx]

## Sheet: Sheet1
Table S5 GREAT GO terms
Cluster 1: ubiquitous
Biological Process terms	Binomial P-values	Genes
protein folding	9.64656e-24	A830007P12Rik,Aars,Aip,B2m,C80913,Calr,Calr3,Canx,Cct3,Cct4,Cct5,Cct6b,Cct7,Cct8,Cct8l1,Chordc1,Clgn,Clpx,Cryab,Cwc27,Dnaja1,Dnaja2,Dnaja3,Dnaja4,Dnajb1,Dnajb11,Dnajb12,Dnajb14,Dnajb2,Dnajb4,Dnajb5,Dnajb6,Dnajb8,Dnajc1,Dnajc10,Dnajc11,Dnajc14,Dnajc16,Dnajc17,Dnajc2,Dnajc24,Dnajc25,Dnajc27,Dnajc28,Dnajc3,Dnajc30,Dnajc4,Dnajc5b,Dnajc7,Dnajc8,Dnajc9,Entpd5,Ero1l,Erp44,Fkbp11,Fkbp14,Fkbp1a,Fkbp1b,Fkb…
negative regulation of mitotic cell cycle	2.42887e-16	5730590G19Rik,Apbb2,Atf6b,Bcl2,Cdt1,Clspn,Crlf3,Dcun1d3,Dgkz,Dlg1,Foxc1,Gas1,Myo16,Pml,Ptpn3,Scrib,Smad3,Stra8,Tgfb1,Tipin,Trim35,Usp47
protein peptidyl-prolyl isomerization	3.4763e-16	Cwc27,Fkbp11,Fkbp14,Fkbp1a,Fkbp1b,Fkbp3,Fkbp4,Fkbp5,Fkbp6,Fkbp7,Fkbp8,Nktr,Pin4,Ppia,Ppib,Ppic,Ppid,Ppif,Ppig,Ppih,Ppil1,Ppil2,Ppil4,Ppil6,Ppp2r4,Ppwd1,Ranbp2
nuclear-transcribed mRNA catabolic process	6.79412e-16	1200011M11Rik,1500002O20Rik,Auh,Casc3,Dcp1a,Dcp1b,Dcp2,Dcps,Eif2c1,Eif3e,Eif4a3,Etf1,Exosc3,Exosc4,Exosc5,Gm672,Gspt1,Magoh,Mlh1,Mtpap,Ncbp1,Ncbp2,Pabpc1,Pan2,Pan3,Papd4,Papd5,Parn,Pnrc2,Rnps1,Smg1,Smg6,Upf1,Wibg,Xrn1,Zfp36,Zfp36l1,Zfp36l2
peptidyl-proline modification	7.25689e-16	Cwc27,Fkbp11,Fkbp14,Fkbp1a,Fkbp1b,Fkbp3,Fkbp4,Fkbp5,Fkbp6,Fkbp7,Fkbp8,Leprel1,Nktr,P4ha1,P4ha2,P4hb,Pin4,Ppia,Ppib,Ppic,Ppid,Ppif,Ppig,Ppih,Ppil1,Ppil2,Ppil4,Ppil6,Ppp2r4,Ppwd1,Ranbp2
nuclear-transcribed mRNA catabolic process	6.79412e-16	1200011M11Rik,1500002O20Rik,Auh,Casc3,Dcp1a,Dcp1b,Dcp2,Dcps,Eif2c1,Eif3e,Eif4a3,Etf1,Exosc3,Exosc4,Exosc5,Gm672,Gspt1,Magoh,Mlh1,Mtpap,Ncbp1,Ncbp2,Pabpc1,Pan2,Pan3,Papd4,Papd5,Parn,Pnrc2,Rnps1,Smg1,Smg6,Upf1,Wibg,Xrn1,Zfp36,Zfp36l1,Zfp36l2
mRNA catabolic process	2.30599e-15	1200011M11Rik,1500002O20Rik,Auh,Casc3,Dcp1a,Dcp1b,Dcp2,Dcps,Eif2c1,Eif3e,Eif4a3,Etf1,Exosc3,Exosc4,Exosc5,Gm672,Gspt1,Hspa1b,Magoh,Mlh1,Mtpap,Nanos2,Ncbp1,Ncbp2,Pabpc1,Pan2,Pan3,Papd4,Papd5,Parn,Pnpt1,Pnrc2,Rnps1,Smg1,Smg6,Supv3l1,Upf1,Wibg,Xrn1,Zfp36,Zfp36l1,Zfp36l2,Zhx2
RNA catabolic process	2.38202e-15	1200011M11Rik,1500002O20Rik,Auh,Casc3,Dcp1a,Dcp1b,Dcp2,Dcps,Dis3l,Drosha,Eif2c1,Eif3e,Eif4a3,Etf1,Exosc3,Exosc4,Exosc5,Fen1,Gm672,Gspt1,Hspa1b,Isg20,Lin28a,Lin28b,Magoh,Mlh1,Mtpap,Nanos2,Ncbp1,Ncbp2,Oas2,Pabpc1,Pan2,Pan3,Papd4,Papd5,Parn,Pnpt1,Pnrc2,Pold1,Pop1,Rnaseh2a,Rnaseh2b,Rnaseh2c,Rnps1,Smg1,Smg6,Supv3l1,Upf1,Wibg,Xrn1,Zfp36,Zfp36l1,Zfp36l2,Zhx2
cortical cytoskeleton organization	5.94619e-14	Actn1,Arf6,Calr,Cdk5,Coro1c,Dlg1,Ehd2,Epb4.1l1,Epb4.1l2,Epb4.1l3,Fam40a,Fmnl1,Fmnl2,Llgl1,Nckap1l,Rhoq,Synpo,Tln1,Trpv4
induction of apoptosis by intracellular signals	1.29802e-13	2810002N01Rik,Aen,Bad,Bax,Bbc3,Bcl3,Bnip3,Bok,Brca1,Brca2,Casp3,Chek2,Diablo,Dyrk2,Ep300,Ercc6,Fnip2,Hmox1,Hras1,Htra2,Jak2,Mlh1,Msh2,Msh6,Myc,Nupr1,Phlda3,Pml,Prkca,Rnf7,Rps27l,Sik1,Stk11,Stk24,Trp53,Trp63,Uaca,Xpa
maintenance of protein location	1.35048e-13	4831426I19Rik,Ankrd13c,Arl2,Bicd1,Bicd2,Brca2,Bub3,Casc5,Cav1,Cd4,Clasp2,Ctnnb1,Dag1,Faf1,Fbn1,Fbn2,Flna,Gcc2,Grik5,Gypa,Jup,Kdelr1,Kdelr2,Kdelr3,Keap1,Lats1,Morc3,Ndc80,Nfkbia,Nfkbib,Nin,Nr5a1,Pcm1,Pfn1,Plch2,Pml,Seh1l,Sgol1,Srgn,Sun2,Supt7l,Tacc3,Taf3,Taf8,Thra,Tln1,Tln2,Tmsb10,Tmsb4x,Twf1,Twf2,Zfp828
regulation of insulin receptor signaling pathway	1.56442e-13	Ahsg,Grb10,Gsk3a,Igf2,Il1b,Inpp5k,Irs1,Lep,Prkca,Prkcd,Ptpn1,Ptpre,Ptprf,Rela,Rps6kb1,Sik2,Socs1,Socs3,Tsc2
Cluster 2: days 0 & 28
Biological Process terms	Binomial P-values	Genes
actin filament-based process	8.10691e-12	Actg1,Akap2,Antxr1,Apbb1,Apbb2,Aqp1,Arf6,Arhgap6,Arrb1,Bcar1,Bcl2,Cap1,Capza2,Capzb,Ccl11,Cdc42bpa,Cfl1,Cnn3,Coro1b,Coro1c,Coro2b,Cryaa,Csrp1,Cul3,Cxadr,Daam1,Daam2,Dbn1,Dlg1,Dtnbp1,Epb4.1l1,Fgd1,Fgf7,Fhod3,Fmn1,Fmnl2,Foxp1,Gpr65,Gsn,Inf2,Itgb1,Lpin1,Mef2a,Myh10,Myh9,Mylk3,Myo5a,Nck2,Nuak2,Ophn1,Pafah1b1,Parva,Pawr,Pdgfb,Pdgfrb,Pdxp,Pfn2,Ppargc1b,Ptpn1,Rhou,S100a9,Sh2b2,Sipa1l1,Ssh1,Syne2,Tmsb4x,…
actin cytoskeleton organization	2.39222e-11	Actg1,Akap2,Antxr1,Aqp1,Arf6,Arhgap6,Arrb1,Bcar1,Bcl2,Cap1,Capza2,Capzb,Ccl11,Cdc42bpa,Cfl1,Cnn3,Coro1b,Coro1c,Coro2b,Cryaa,Csrp1,Cul3,Cxadr,Daam1,Daam2,Dbn1,Dlg1,Dtnbp1,Epb4.1l1,Fgd1,Fgf7,Fhod3,Fmn1,Fmnl2,Foxp1,Gpr65,Gsn,Inf2,Itgb1,Lpin1,Mef2a,Myh10,Myh9,Mylk3,Nck2,Nuak2,Ophn1,Pafah1b1,Parva,Pawr,Pdgfb,Pdgfrb,Pdxp,Pfn2,Ppargc1b,Ptpn1,Rhou,S100a9,Sh2b2,Sipa1l1,Ssh1,Tmsb4x,Vasp,Wasf2,Wipf1
regulation of smooth muscle cell migration	8.80746e-09	Bcl2,F3,Igf1,Il6st,Lpar1,Lrp1,P2ry2,P2ry6,Pdgfb,Pdgfrb,Plau,Rapgef4,Serpine1,Slit2,Tmsb4x,Trib1
positive regulation of organelle organization	3.45421e-08	Anxa1,Arf6,Arrb1,Bcl2l11,Ccl11,Ccl24,Cfl1,Clip1,Dlg1,Doc2b,Drd3,Fas,Fert2,Fes,Fmn1,Gpr65,Igf1,Il1a,Il1b,Insr,Jarid2,Lpin1,Mapt,Met,Mtap1b,Nck2,Nes,Nipbl,Nusap1,Pdgfb,Pdgfrb,Pdxp,Pfn2,Pmaip1,Prkcq,Pten,Rhoc,Rock2,Rps6ka4,Smad3,Snai2,Srebf1,Synpo,Ube2n,Wnt11
positive regulation of smooth muscle cell migration	1.33878e-07	Bcl2,F3,Igf1,Il6st,Lpar1,P2ry2,P2ry6,Pdgfb,Pdgfrb,Rapgef4,Tmsb4x
negative regulation of protein phosphorylation	8.32582e-07	Bdkrb1,Cnksr3,Dusp6,Eng,Errfi1,Fam129a,Hnf4a,Inpp5k,Insr,Irf1,Jun,Mas1,Met,Ppap2b,Prkca,Pten,Sfrp2,Slit2,Smad3,Smad6,Smad7,Twist1,Wwtr1
negative regulation of mitotic cell cycle	8.63385e-07	Apbb1,Apbb2,Bcl2,Dcun1d3,Dlg1,Foxc1,Gas1,Hnf4a,Myo16,Ptpn3,Smad3,Usp47
cellular response to abiotic stimulus	1.32862e-06	Afap1,Aqp1,Bad,Cd40,Cdkn1a,Col1a1,Cradd,Egr1,Fadd,Fas,Il1b,Irf1,Itgb1,Map3k14,Mapk8,Nedd4,Net1,Nfatc4,Nipbl,Pax2,Pik3r1,Rad1,Rhob,Serpine1,Sfrp2,Sox9,Trp63,Trpm1,Usp47,Wnt4
G1/S transition of mitotic cell cycle	2.88706e-06	Bcl2,Cables1,Camk2a,Camk2b,Camk2d,Camk2g,Ccnd1,Cdkn1a,E2f6,Egfr,Id4,Inhba,Itgb1,Lats2,Myb,Nfatc1,Pten,Rhou
response to reactive oxygen species	6.73248e-06	Adrbk1,Anxa1,Aqp1,Areg,Bcl2,Col1a1,Cryaa,Cst3,Dusp1,Ets1,F3,Fancc,Fxn,Gpx1,Jun,Map3k5,Mb,Net1,Park7,Pax2,Plcg1,Pld2,Ppargc1b,Ppp1r15b,Prkca,Rhob,Serpine1,Txnip,Txnrd1
glomerular mesangial cell proliferation	8.96072e-06	Egr1,Pdgfb,Pdgfrb
positive regulation of angiogenesis	9.27596e-06	Aggf1,Angpt2,Anxa3,Aqp1,Btg1,Ccl11,Ccl24,Cx3cl1,Ddah1,Eng,Ets1,F3,Hdac7,Il1a,Il1b,Nos3,Rhob,Runx1,Serpine1,Sfrp2,Thbs1,Vegfa
Cluster 3: days 0 & 9
Biological Process terms	Binomial P-values	Genes
actin filament-based process	8.85446e-15	Abl1,Actn1,Actn4,Add2,Aif1,Akap2,Ang,Apbb2,Arf6,Arhgef17,Arhgef2,Bcr,Cald1,Capn10,Capn3,Capzb,Cckar,Ccr7,Cdc42bpa,Cdc42bpg,Cnn3,Coro1c,Coro2b,Cryaa,Daam1,Daam2,Diap1,Dlg1,Dtnbp1,Ehd2,Epb4.1l3,Eps8,Ezr,Fat1,Fgf7,Fhdc1,Fhl3,Fmn1,Fmnl1,Fmnl2,Fmnl3,Foxp1,Ghsr,Gsn,Inf2,Inppl1,Itgb1,Lpin1,Mef2a,Mtss1,Myh10,Neb,Nf2,Nuak2,Pawr,Pdgfb,Pdlim3,Pdxp,Pfn1,Pfn2,Ppp1r9b,Ptpn1,Rap2a,Rhof,Rhou,Rnd1,Shc1,Sipa1l1,Si…
actin cytoskeleton organization	1.47094e-14	Abl1,Actn1,Actn4,Add2,Aif1,Akap2,Ang,Arf6,Arhgef17,Arhgef2,Bcr,Cald1,Capn10,Capn3,Capzb,Cckar,Ccr7,Cdc42bpa,Cdc42bpg,Cnn3,Coro1c,Coro2b,Cryaa,Daam1,Daam2,Diap1,Dlg1,Dtnbp1,Ehd2,Epb4.1l3,Eps8,Ezr,Fat1,Fgf7,Fhdc1,Fhl3,Fmn1,Fmnl1,Fmnl2,Fmnl3,Foxp1,Ghsr,Gsn,Inf2,Inppl1,Itgb1,Lpin1,Mef2a,Mtss1,Myh10,Neb,Nf2,Nuak2,Pawr,Pdgfb,Pdlim3,Pdxp,Pfn1,Pfn2,Ppp1r9b,Ptpn1,Rap2a,Rhof,Rhou,Rnd1,Shc1,Sipa1l1,Sirpa,So…
induction of apoptosis	3.07213e-09	5730403B10Rik,App,Bbc3,Bcl2l11,Bcl3,Bok,Cd24a,Cebpb,Cebpg,Cradd,Crh,Dapk1,Dapk3,Dlc1,Dyrk2,Ei24,Ern1,Fadd,Fcgr1,Foxo3,Gch1,Hmox1,Inhba,Jak2,Klf10,Lrp5,Mal,Muc2,Muc20,Myc,Nod1,Pawr,Pdcd7,Phlda3,Prdx1,Prune2,Pten,Runx3,Sap30bp,Sik1,Smad3,Stk24,Tgfb2,Tgfb3,Tgfbr1,Tgm2,Thbs1,Topors,Trp53,Uaca,Usp28,Wnt7b,Wwox
induction of programmed cell death	3.57479e-09	5730403B10Rik,App,Bbc3,Bcl2l11,Bcl3,Bok,Cd24a,Cebpb,Cebpg,Cradd,Crh,Dapk1,Dapk3,Dlc1,Dyrk2,Ei24,Ern1,Fadd,Fcgr1,Foxo3,Gch1,Hmox1,Inhba,Jak2,Klf10,Lrp5,Mal,Muc2,Muc20,Myc,Nod1,Pawr,Pdcd7,Phlda3,Prdx1,Prune2,Pten,Runx3,Sap30bp,Sik1,Smad3,Stk24,Tgfb2,Tgfb3,Tgfbr1,Tgm2,Thbs1,Topors,Trp53,Uaca,Usp28,Wnt7b,Wwox
negative regulation of response to DNA damage stimulus	5.84503e-09	Cd44,Hmga2,Mif,Snai1,Twist1,Wnt1
regulation of cytokine biosynthetic process	1.14726e-07	Bcl3,Cebpb,Cebpg,Ereg,Gata3,Ghsr,Icosl,Il17f,Irf1,Map2k3,Mast2,Prkcq,Stat5a,Stat5b,Sykb,Thbs1,Tlr1,Tlr2,Trib2,Wnt5a,Zfp287
regulation of fat cell differentiation	2.9918e-07	Akt1,Cebpa,Fndc3b,Gata3,Hes1,Id2,Insig1,Jag1,Lpin1,Lrp5,Lrp6,Msx2,Ncor2,Ppard,Ppnr,Sfrp2,Sh3pxd2b,Tcf7l2,Trib2,Wnt1,Wnt5a,Wwtr1,Zfpm1
regulation of cell aging	6.22757e-07	Hmga2,Lmna,Nuak1,Pten,Trp53,Wnt1
regulation of cyclin-dependent protein kinase activity	1.16324e-06	1810031K17Rik,Akt1,Blm,Ccnd1,Ccnd2,Ccnh,Ccnl1,Ccnl2,Cdk5rap3,Cdkn2b,Hexim2,Kat2b,Lats2,Lmnb1,Nr2f2,Pdgfb,Pim1,Pten,Spdyb,Tnfaip3
cellular response to peptide hormone stimulus	5.72063e-06	Akt1,Akt2,Arg1,Capn10,Ccnd2,Dlc1,Drd1a,Foxo3,Fzd2,Gfpt1,Ghsr,Got1,Grb14,Hif1a,Irf1,Irs1,Jak2,Kat2b,Lpin1,Nkx6-1,Ptk2,Ptpn1,Ptprv,Rxra,Shc1,Sik2,Slc29a2,Socs7,Sorbs1,Stat3,Stat5a,Stat5b,Wnt1,Zfp106
JAK-STAT cascade	1.6818e-05	F2r,Hes1,Il6st,Jak2,Lif,Pkd2,Socs1,Socs3,Stat3,Stat5a,Stat5b,Zfp91
negative regulation of fat cell differentiation	1.75783e-05	Gata3,Insig1,Jag1,Lrp6,Msx2,Ncor2,Ppnr,Tcf7l2,Trib2,Wnt1,Wnt5a,Wwtr1,Zfpm1
cluster 4: days 9 & 28
Biological Process terms	Binomial P-values	Genes
cell junction organization	5.75151e-34	2310057J16Rik,Bcl2,Cd9,Cdc42,Cdh1,Cldn19,Cntnap1,Col17a1,Ctnna1,Ctnnb1,Cxadr,Dst,Ect2,Gjd3,Hdac7,Heg1,Hnf4a,Itgav,Itgb1,Itgb3,Itgb4,Jub,Kifc3,Lamc1,Mpp7,Mpz,Mtdh,Nf2,Nfasc,Numb,Numbl,Pard3,Pard6a,Pdpk1,Plec,Plekha7,Prkci,Ptk2b,Pxn,Rac1,Smad3,Smad7,Sorbs1,Srf,Tbcd,Tesk2,Tgfb1,Tgfb3,Thy1,Tns1,Trpv4,Vcl,Wnt11,Zfp703
epidermis morphogenesis	9.29779e-34	Atp7a,Bcl2,Cdc42,Cdsn,Col1a1,Col1a2,Ctnnb1,Dicer1,Errfi1,Fgf10,Fgf7,Fgfr2,Foxe1,Foxq1,Fst,Igfbp5,Klf4,Ngfr,Notch1,Plod3,Psen2,Runx3,Shh,Smo,Snai1,Srf,Tcfap2a,Tgfb2,Trp63,Wnt10a
osteoblast differentiation	2.10941e-33	AK028549,Ache,Bmp2,Bmp4,Bmp6,Cbfb,Chrd,Col1a1,Cyr61,Dlx5,Epha2,Esr1,Fgf9,Fhl2,Fignl1,Fzd1,Gabbr1,Gdf10,Gli1,Gli2,Hdac4,Hey1,Hoxa2,Ibsp,Igf1,Igf2,Igfbp5,Ihh,Il18,Junb,Jund,Lef1,Lrp5,Mef2c,Mef2d,Msx2,Nf1,Nog,Notch1,Pth1r,Pthlh,Rspo2,Runx2,Satb2,Shh,Shox2,Smad1,Smad3,Smad5,Smo,Snai1,Sox2,Sox8,Sp7,Spp1,Tmsb4x,Twist1,Twist2,Wnt11,Wwox,Wwtr1
stem cell development	1.61889e-31	Apc,Bmpr1a,Cdx2,Crebbp,Dicer1,Fgf10,Fgf2,Fgfr1,Fgfr3,Fzd7,Gata2,Hes1,Hmga2,Igf1,Klf10,Klf4,Ldb1,Ldb2,Lif,Lrp5,Msi2,Nanogpd,Nodal,Nog,Nr2e1,Piwil2,Ppnr,Prdm16,Sfpi1,Shh,Ski,Sox2,Sox4,Sox9,Tbx3,Tcf7l1,Tcf7l2,Tcfap2c,Tcl1,Tet1,Vangl2,Wnt7a,Wnt7b,Zcchc11,Zfp358,Zhx2
osteoblast development	9.28703e-28	Ache,Esr1,Gli2,Hdac4,Hey1,Hoxa2,Jund,Lrp5,Msx2,Pth1r,Pthlh,Runx2,Satb2,Shh,Smad3
hair follicle morphogenesis	4.35374e-27	Atp7a,Bcl2,Cdc42,Ctnnb1,Dicer1,Fgf10,Fgf7,Fgfr2,Foxe1,Foxq1,Fst,Igfbp5,Ngfr,Notch1,Runx3,Shh,Smo,Snai1,Tgfb2,Trp63,Wnt10a
tissue remodeling	8.33568e-25	Acp5,Adra1b,Adrb2,Ahr,Angpt2,Arg1,Atg5,Atp7a,Axl,Bak1,Bax,Bgn,Cbl,Cbs,Cspg4,Ctnnb1,Dbh,Efna2,Elf3,Eln,Enpp1,Epas1,Epha2,Erbb3,F2r,Foxc1,Foxs1,Frzb,Hif1a,Igf1,Igfbp5,Ihh,Lif,Lrp5,Lrp6,Mef2c,Mitf,Mmp14,Nos3,Notch2,Nox4,Pbrm1,Plg,Pth1r,Ptk2b,Rac2,Sema3c,Slc34a1,Spp2,Src,Stat5a,Tgfb1,Tgfb2,Tgfb3,Tgm2,Tnfsf11,Traf6,Vegfa
skin development	1.9907e-23	Aars,Adamts2,Apc,Asprv1,Atp7a,Bcl11b,Cdsn,Col1a1,Col1a2,Col3a1,Col5a1,Col5a2,Ctnnb1,Dbi,Ddr1,Dhcr24,Errfi1,Gnas,Gnas,Irf6,Lef1,Ngfr,Ovol1,Pdgfa,Ppnr,Psen2,Sfn,Shh,Sox21,Srf,Sufu,Tcf7l1,Tcf7l2,Tcfap2a,Tcfap2b,Tcfap2c,Trp63,Wnt10a
cell junction assembly	2.64007e-23	Bcl2,Cd9,Cdh1,Cldn19,Cntnap1,Col17a1,Ctnna1,Ctnnb1,Dst,Ect2,Gjd3,Hdac7,Itgav,Itgb1,Itgb3,Itgb4,Jub,Lamc1,Mpp7,Mtdh,Nfasc,Pard3,Pdpk1,Plec,Ptk2b,Pxn,Smad7,Sorbs1,Srf,Tbcd,Tesk2,Thy1,Tns1,Trpv4,Vcl,Wnt11,Zfp703
embryonic pattern specification	1.35418e-20	Bmp7,C2cd3,Cited1,Ctnnb1,Dll1,Efnb1,Epb4.1l5,Fgf10,Fgfr2,Foxa2,Frat1,Frs2,Gdf3,Ihh,Lhx1,Lrp6,Meox1,Meox2,Nanogpd,Nodal,Pcsk6,Pgap1,Ptch1,Satb2,Sim2,Smad1,Smad2,Smad3,Smad4,Smad5,Smad6,Stil,Tbx3,Tcf7l1,Tcfap2a,Tdgf1,Wnt1,Wnt5a,Wnt7a,Zbtb16
cell-cell junction organization	1.82838e-20	2310057J16Rik,Cd9,Cdc42,Cdh1,Cldn19,Cntnap1,Ctnna1,Ctnnb1,Cxadr,Ect2,Gjd3,Hdac7,Heg1,Hnf4a,Itgb1,Kifc3,Mpp7,Mpz,Mtdh,Nf2,Nfasc,Numb,Numbl,Pard3,Pard6a,Plekha7,Prkci,Rac1,Smad3,Smad7,Srf,Tbcd,Tgfb1,Tgfb3,Trpv4,Vcl,Wnt11,Zfp703
protein kinase B signaling cascade	6.13536e-19	Akt2,Axl,Ep300,Epha2,Gas6,Lingo1,Mertk,Nkx3-1,Pik3c2b,Pik3ca,Sox9,Tsc2,Tyro3
Cluster 5: day 28
Biological Process terms	Binomial P-values	Genes
actin cytoskeleton organization	1.28428e-45	Abl1,Abr,Actg1,Actn1,Add2,Aif1,Akap2,Ang,Antxr1,Aqp1,Aqp2,Arf6,Arhgef17,Arhgef2,Arpc4,Arrb1,Bcar1,Bcl2,Bcl6,Bcr,Cald1,Cap1,Capn10,Capn3,Capza2,Capzb,Ccl11,Ccr7,Cdc42,Cdc42bpa,Cdc42bpb,Cdc42bpg,Cdc42ep2,Cnn3,Coro1c,Coro2b,Cryaa,Csrp1,Cul3,Cxadr,Daam1,Daam2,Diap1,Dlg1,Dtnbp1,Ehd2,Elmo1,Eln,Enah,Epb4.1l1,Epb4.1l2,Epb4.1l3,Eps8,Espn,Evl,Ezr,Fat1,Fgd1,Fgf7,Fhdc1,Fhl3,Fhod3,Fmn1,Fmn2,Fmnl1,Fmnl2,Fmnl3,…
actin filament-based process	7.78768e-45	Abl1,Abr,Actg1,Actn1,Add2,Aif1,Akap2,Ang,Antxr1,Apbb2,Aqp1,Aqp2,Arf6,Arhgef17,Arhgef2,Arpc4,Arrb1,Bcar1,Bcl2,Bcl6,Bcr,Cald1,Cap1,Capn10,Capn3,Capza2,Capzb,Ccl11,Ccr7,Cdc42,Cdc42bpa,Cdc42bpb,Cdc42bpg,Cdc42ep2,Cnn3,Coro1c,Coro2b,Cryaa,Csrp1,Cul3,Cxadr,Daam1,Daam2,Diap1,Dlg1,Dtnbp1,Ehd2,Elmo1,Eln,Enah,Epb4.1l1,Epb4.1l2,Epb4.1l3,Eps8,Espn,Evl,Ezr,Fat1,Fgd1,Fgf7,Fhdc1,Fhl3,Fhod3,Flnc,Fmn1,Fmn2,Fmnl1,F…
extracellular matrix organization	2.2137e-25	A930038C07Rik,Abi3bp,Adamts2,Adamts20,Adamtsl4,Agt,Anxa2,Apbb2,B4galt1,Bcl3,Ccdc80,Col11a1,Col11a2,Col18a1,Col19a1,Col1a1,Col1a2,Col2a1,Col3a1,Col4a4,Col5a1,Col5a2,Crispld2,Ctgf,Cyr61,Dmp1,Dpt,Ecm2,Egfl6,Egflam,Eln,Emilin1,Fbln1,Fbln5,Fn1,Foxc1,Foxf1a,Foxf2,Foxs1,Hspg2,Ibsp,Itga8,Kazald1,Lamc1,Lgals3,Lmx1b,Mmp9,Nf1,Nfkb2,Nid1,Npnt,Olfml2a,Olfml2b,P4ha1,Pdgfra,Pomt1,Postn,Pxdn,Reck,Scx,Serac1,Serp…
erythrocyte homeostasis	4.77708e-24	Acin1,Ank1,Axl,Bcl6,Bmp4,Bpgm,Cebpg,Cited2,Dyrk3,Epas1,Fech,Gata3,Hmox1,Ireb2,Jak2,Klf2,Lyn,Maea,Mb,Mll5,Pknox1,Plcb1,Prdx1,Sfpi1,Slc11a2,Smad5,Sox6,Sp3,Srf,Tgfbr3,Thra,Vegfa,Zfpm1
epidermis morphogenesis	9.80508e-21	Bcl2,Cdc42,Cdsn,Col1a1,Col1a2,Ctnnb1,Dicer1,Errfi1,Fgf7,Fgfr2,Foxe3,Foxq1,Fst,Igfbp5,Klf4,Ngfr,Notch1,Psen1,Runx3,Snai1,Srf,Tcfap2a,Tgfb2,Trp63,Wnt10a
cardiac muscle tissue growth	2.38238e-17	Agt,Ctnnb1,Fgf1,Fgf2,Foxc1,Foxs1,Rxra,Rxrb,Tgfb2,Tgfbr3
regulation of epithelial to mesenchymal transition	1.22288e-16	Axin2,Bcl9l,Bmp2,Col1a1,Ctnnb1,Efna1,Epha3,Grem1,Lef1,Notch1,Sfrp1,Sfrp2,Smad2,Smad3,Snai1,Tgfb3,Tgfbr3,Twist1,Zfp703
hair follicle morphogenesis	2.1696e-16	Bcl2,Cdc42,Ctnnb1,Dicer1,Fgf7,Fgfr2,Foxe3,Foxq1,Fst,Igfbp5,Ngfr,Notch1,Runx3,Snai1,Tgfb2,Trp63,Wnt10a
cardiac muscle cell proliferation	2.50221e-16	Ctnnb1,Fgf1,Fgf2,Foxc1,Foxs1,Rxra,Rxrb,Tgfb2,Tgfbr3
negative regulation of transmembrane receptor protein serine/threonine kinase signaling pathway	3.75367e-16	Acvr1,Bcl9l,Bmper,Cav1,Chst11,Dand5,Dkk1,Fbn1,Fbn2,Fst,Fzd1,Grem1,Htra1,Nog,Notch1,Nr3c1,Onecut2,Pin1,Ppnr,Prdm16,Sfrp1,Sfrp2,Ski,Skil,Skor1,Smad6,Smad7,Smurf1,Snx6,Sost,Tcf7l2,Tdgf1,Tgfb3,Tgfbr3,Tob1,Trim33,Twsg1,Wnt1
biomineral tissue development	7.93815e-16	Alpl,Amelx,Axin2,Bglap,Bglap2,Bmp2,Cnnm4,Col1a1,Dmp1,Duox2,Ecm1,Fgfr2,Gpc3,Ibsp,Igf1,Klf10,Lep,Phex,Ppnr,Pth1r,Ptn,Spp1,Tbx1,Tcf7l2,Tfip11,Tuft1,Wnt11
regulation of myeloid leukocyte differentiation	1.11078e-15	Acin1,Apc,Car2,Cartpt,Clec2d,Clec2i,Csf1,Ctnnb1,Ctnnbip1,Gata2,Gpr55,Il12b,Il23a,Il5,Inpp5d,Itga9,Itgb3,Jun,Kitl,Klf10,Lef1,Lif,Mitf,Mll5,Ndfip1,Notch2,Ogt,Pik3r1,Ppargc1b,Prdm16,Rara,Rbp1,Runx1,Sfrp1,Stat5a,Tcfe3,Tnfsf11,Tob2,Zbtb7a,Zfpm1
Cluster 6: day 9
Biological Process terms	Binomial P-values	Genes
collagen fibril organization	2.18449e-32	Acan,Adamts14,Adamts2,Anxa2,Atp7a,Col11a1,Col11a2,Col1a1,Col1a2,Col2a1,Col3a1,Col5a1,Col5a2,Dpt,Foxc1,Foxs1,Lmx1b,Lox,Nf1,P4ha1,Plod3,Scx,Serpinh1,Sfrp2,Tgfbr1,Tnxb
foregut morphogenesis	9.15126e-26	Acvr2b,Ctnnb1,Epb4.1l5,Foxf1a,Foxp4,Gata4,Nckap1,Notch1,Shh,Smad2,Smad3,Sox17
hair follicle morphogenesis	1.28452e-20	Atp7a,Bcl2,Cdc42,Ctnnb1,Dicer1,Fgf10,Fgf7,Fgfr2,Foxe1,Foxe3,Foxq1,Fst,Gsdma3,Igfbp5,Krt71,Ngfr,Notch1,Runx3,Shh,Smo,Snai1,Tgfb2,Trp63,Wnt10a
regulation of insulin receptor signaling pathway	5.78656e-17	Enpp1,Grb10,Grb14,Gsk3a,Igf2,Il1b,Inpp5k,Inppl1,Irs1,Lep,Prkca,Prkcd,Prkcz,Ptpn1,Ptpre,Ptprf,Rela,Sik2,Socs1,Socs3,Tsc2
Rho protein signal transduction	2.07744e-16	Abca1,Adrb1,Apoa1,Apoe,Arhgdia,Baiap2,Bcl6,Cdc42,Cdc42ep1,Cdc42ep4,Cdc42ep5,Cdh13,Celsr1,Col1a2,Ednra,Gna12,Gna13,Kifap3,Mcf2l,Pecam1,Ptplad1,Rhog,Rhoj,Rock1,Rtkn,Srgap1,Tax1bp3,Vangl2
bone remodeling	6.05567e-16	Acp5,Adrb2,Ctnnb1,Ctsk,Efna2,Enpp1,Epha2,Gpr55,Hnf1a,Ihh,Il6,Il7,Lrp5,Lrp6,Ltbp3,Mitf,Ncdn,Notch2,Nox4,Pth1r,Ptk2b,Rac2,Slc34a1,Spp2,Src,Tgfb1,Tgfb3,Tnfsf11,Tpp1,Traf6
bone resorption	1.2305e-12	Acp5,Adrb2,Ctnnb1,Ctsk,Gpr55,Hnf1a,Ihh,Il7,Ncdn,Nox4,Pth1r,Ptk2b,Rac2,Src,Tnfsf11,Tpp1,Traf6
estrogen receptor signaling pathway	1.3769e-08	Arid1a,Esr1,Esr2,Gpr30,Lef1,Nkx3-1,Pou4f2,Ppargc1b,Rara,Rbfox2,Safb,Taf7
Cluster 7: day 0
Biological Process terms	Binomial P-values	Genes
negative regulation of fat cell differentiation	2.67092e-20	Ccdc85b,Enpp1,Gata3,Id4,Insig1,Jag1,Lrp6,Msx2,Ncor2,Ppnr,Sirt1,Tcf7l2,Trib2,Wnt10b,Wnt3a,Wnt5a,Wwtr1,Zfpm1,Zfpm2
regulation of leukocyte migration	9.11206e-16	Ada,Camk1d,Ccl2,Ccl5,Ccr7,Cd74,Cx3cl1,Edn1,Edn2,F2rl1,F7,Figf,Grem1,Il33,Jam3,Lbp,Nod2,Pla2g7,Plcb1,Ptprj,Selp,Serpine1,Slit2,Stk10,Thbs1,Tlr2,Vegfa,Wnt5a,Xcl1
regulation of fat cell differentiation	1.54597e-14	Ccdc85b,Enpp1,Fndc3b,Frzb,Gata3,Hes1,Id2,Id4,Insig1,Jag1,Lpin1,Lrp5,Lrp6,Msx2,Ncor2,Ppnr,Ptgs2,Ptprq,Sirt1,Tcf7l2,Trib2,Wif1,Wnt10b,Wnt3a,Wnt5a,Wnt5b,Wwtr1,Zfpm1,Zfpm2
cartilage development involved in endochondral bone morphogenesis	1.98372e-13	Axin2,Cbs,Col1a1,Col2a1,Comp,Ghr,Hspg2,Rara,Rarb,Shox2,Sox9,Thbs1
erythrocyte differentiation	1.54417e-12	Acin1,Bcl6,Bmp4,Bpgm,Cebpg,Cited2,G6pdx,Gata3,Jak2,Ldb1,Lyn,Maea,Mb,Mll5,Pknox1,Plcb1,Sfxn1,Slc25a38,Smad5,Sox6,Sp1,Sp3,Srf,Tcea1,Tgfbr3,Thra,Vegfa,Zfpm1
salivary gland morphogenesis	5.39262e-12	Bmp7,Cdh1,Ctnnd1,Dag1,Egfr,Fgf10,Fgf7,Fgf8,Fgfr1,Fgfr2,Il6,Lama5,Nrp1,Pdgfb,Plxna1,Plxnd1,Sema3a,Sema3c,Tgfb3,Tgm2,Twsg1
regulation of transforming growth factor beta receptor signaling pathway	2.48287e-11	Aspn,Bambi,Bcl9l,Cdkn2b,Chst11,Cited2,D0H4S114,Eng,Fbn1,Fbn2,Furin,Gipc1,Hipk2,Ing2,Myocd,Npnt,Onecut1,Pin1,Prdm16,Rnf111,Ski,Skil,Skor1,Smad2,Smad3,Smad6,Smad7,Smurf1,Sox11,Stk11,Strap,Tgfb3,Tgfbr3,Thbs1,Zeb1,Zfp703
regulation of wound healing	5.49258e-11	Adra2a,Anxa2,Cav1,F2r,F2rl1,F7,Foxa2,Hbegf,Pdgfa,Pdgfb,Pdgfra,Pdpn,Plg,Ppap2b,Proc,Ptprj,Selp,Serpine1,Serpine2,Smad3,Thbs1,Tlr4,Tmprss6
G1/S transition of mitotic cell cycle	7.12136e-11	Acvr1,Bcl2,Cables1,Camk2a,Camk2b,Camk2d,Ccnd1,Cdc25a,Cdkn1b,E2f1,E2f4,E2f6,Egfr,Fgf10,Id4,Inhba,Itgb1,Lats2,Mnat1,Nfatc1,Npat,Pole,Ppp3ca,Pten,Rbbp8,Rhou
negative regulation of mitotic cell cycle	1.36314e-10	Apbb2,Bcl2,Btg4,Cdt1,Chmp1a,Crlf3,Dgkz,Dlg1,Foxc1,Gas1,Myo16,Nae1,Pml,Ptpn3,Smad3,Usp47
negative regulation of BMP signaling pathway	2.22206e-10	Bmper,Cav1,Cer1,Fbn1,Fzd1,Grem1,Hipk2,Nog,Notch1,Ppnr,Ski,Smad6,Smad7,Tcf7l2,Tob1,Twsg1,Wnt5a
endochondral bone morphogenesis	3.46268e-10	Axin2,Bmp4,Bmp6,Cbs,Col1a1,Col2a1,Comp,Ghr,Gnas,Hspg2,Impad1,Mef2c,Mef2d,Msx2,Nab2,Pthlh,Rara,Rarb,Shox2,Sox9,Thbs1
