# Supplementary material for: Genomic occupancy of Runx2 with global expression profiling identifies a novel dimension to control of osteoblastogenesis
Source: Genome Biol. 2014 Mar 21;15(3):R52. doi: 10.1186/gb-2014-15-3-r52 (PMC4056528; doi:10.1186/gb-2014-15-3-r52)
Supplement: Additional file 8: Table S6 — Detailed annotation of Runx2 peaks. This table is a meta-spreadsheet of Runx2 peaks annotated to RefSeq genes. [file gb-2014-15-3-r52-S8.xlsx]

## Sheet: Sheet1
Table S6 Detailed annotation of Runx2 peaks
peak coordinates			mean read densisy ( read count/10 million reads)			GeneID	distance to closest TSS	Cluster	genomic location
chromosome	start	end	RUNX2_day0	RUNX2_day9	RUNX2_day28
chr8	20020298	20020433	31.42	71.96	103.52	2610005L07Rik	0	1 (ubiquitous)	exon
chr6	54545134	54545240	28.11	76.33	92.43	Plekha8	30	1 (ubiquitous)	exon
chr5	33972206	33972332	26.11	76.37	86.71	Fam53a	0	1 (ubiquitous)	exon
chr10	43260731	43260848	21.43	67.51	74.09	1700021F05Rik	0	1 (ubiquitous)	exon
chr1	78654438	78654555	13.74	78.77	66.49	Acsl3	39	1 (ubiquitous)	exon
chr6	127837761	127837881	7.37	80.93	67.49	Tspan11	122	1 (ubiquitous)	exon
chr4	35173005	35173114	15.09	61.69	74.94	3110043O21Rik	15	1 (ubiquitous)	exon
chr2	32453321	32453453	30.22	59.87	59.79	St6galnac6	-1776	1 (ubiquitous)	exon
chr11	17059268	17059388	12.86	65.24	68.86	Ppp3r1	0	1 (ubiquitous)	exon
chr11	116135452	116135558	17.95	65.32	61.1	Srp68	0	1 (ubiquitous)	exon
chr16	92826176	92826283	19.65	67.81	56.78	Runx1	28	1 (ubiquitous)	exon
chr6	73198606	73198708	17.01	63.72	61.9	Suclg1	108	1 (ubiquitous)	exon
chr11	5661951	5662138	16.77	69.34	54.49	2210015D19Rik	-15	1 (ubiquitous)	exon
chr4	34634567	34634703	21.74	50.44	64.04	Slc35a1	0	1 (ubiquitous)	exon
chr4	40800904	40801048	13.98	58.12	63.18	B4galt1	0	1 (ubiquitous)	exon
chr4	11083598	11083721	9.41	67.12	57.74	Trp53inp1	11	1 (ubiquitous)	exon
chr17	57136709	57136822	12.92	66.9	54.29	Alkbh7	0	1 (ubiquitous)	exon
chr2	80155635	80155784	23.89	61.58	47.87	Dnajc10	13	1 (ubiquitous)	exon
chr2	90955340	90955455	26.54	51.85	54.66	Mybpc3	-2846	1 (ubiquitous)	exon
chr15	33012966	33013093	13.3	55.85	61.58	Pgcp	83	1 (ubiquitous)	exon
chr11	87405670	87405782	10.5	63.06	56.9	Mtmr4	0	1 (ubiquitous)	exon
chr17	25252847	25252957	14.81	50.31	62.88	Telo2	0	1 (ubiquitous)	exon
chr8	110112236	110112359	11.83	61.6	51.6	Psmd7	23	1 (ubiquitous)	exon
chr12	10397580	10397699	12.07	55.68	55.2	Rdh14	0	1 (ubiquitous)	exon
chr8	87163427	87163557	8.47	44.31	68.71	Ier2	23194	1 (ubiquitous)	exon
chr10	79089069	79089217	16.8	60.75	42.65	Shc2	11446	1 (ubiquitous)	exon
chr4	98860768	98860885	15	48.85	55.83	Atg4c	0	1 (ubiquitous)	exon
chr9	49607084	49607203	18.94	46.93	53.66	Ncam1	0	1 (ubiquitous)	exon
chr6	89304820	89304944	9.35	63.28	46.86	Plxna1	7663	1 (ubiquitous)	exon
chr17	13200728	13200849	11.48	57.08	48.07	Sod2	24	1 (ubiquitous)	exon
chr5	22938749	22938928	12.59	45.74	58.23	5031425E22Rik	1243	1 (ubiquitous)	exon
chr5	136410428	136410537	10.48	54.93	50.55	Ywhag	0	1 (ubiquitous)	exon
chr6	83065490	83065608	8.73	49.25	57.51	Mogs	0	1 (ubiquitous)	exon
chr11	119863515	119863628	10.4	57.93	46.83	Mir3065	-12453	1 (ubiquitous)	exon
chr12	52930137	52930304	14.64	48.14	51.48	Hectd1	219	1 (ubiquitous)	exon
chr2	118605429	118605531	21.46	40.23	51.28	Disp2	0	1 (ubiquitous)	exon
chr15	97581214	97581334	15.83	53.65	42.3	Rapgef3	16763	1 (ubiquitous)	exon
chr19	32832011	32832126	11.02	46.25	54.31	Pten	0	1 (ubiquitous)	exon
chr16	11254439	11254566	15.79	39.7	55.42	Mir1945	0	1 (ubiquitous)	exon
chr4	43455898	43456005	10.4	45.41	54.99	Tesk1	750	1 (ubiquitous)	exon
chr17	24607401	24607532	6.14	58.23	46.37	Pgp	0	1 (ubiquitous)	exon
chr6	47785617	47785721	11.37	44.67	53.27	Zfp398	0	1 (ubiquitous)	exon
chr1	82287616	82287738	5.56	58.15	43.86	Irs1	276	1 (ubiquitous)	exon
chr7	86610993	86611106	9.03	55.45	41.89	Polg	53	1 (ubiquitous)	exon
chr8	73222571	73222678	7.43	57.06	41.69	Jund	934	1 (ubiquitous)	exon
chr4	41516484	41516610	6.25	51.77	47.42	2310028H24Rik	0	1 (ubiquitous)	exon
chr15	34459968	34460080	15.98	45.48	43.68	Pop1	34903	1 (ubiquitous)	exon
chr17	46692977	46693105	8.91	47.95	46.56	Srf	6	1 (ubiquitous)	exon
chr9	123371055	123371161	26.73	38.84	37.61	Limd1	-16658	1 (ubiquitous)	exon
chr11	84627777	84627882	22.65	43.04	37.42	Mrm1	5135	1 (ubiquitous)	exon
chr7	108079549	108079661	17.94	42.8	42.05	Arhgef17	1014	1 (ubiquitous)	exon
chr11	95019346	95019452	9.15	57.75	35.29	Dlx4	-12232	1 (ubiquitous)	exon
chr3	51287949	51288083	13.05	41.85	46.69	Rab33b	62	1 (ubiquitous)	exon
chr17	28465365	28465474	13.67	42.13	45.23	Rpl10a	0	1 (ubiquitous)	exon
chr10	60294211	60294353	8.94	42.7	49.29	Unc5b	0	1 (ubiquitous)	exon
chr13	54890755	54890873	6	50.65	43.24	Tspan17	0	1 (ubiquitous)	exon
chr2	164323024	164323128	8.8	48.29	41.92	Pigt	0	1 (ubiquitous)	exon
chr2	114480590	114480712	8.04	48.22	42.62	Atpbd4	0	1 (ubiquitous)	exon
chr7	112885004	112885129	9.71	43.48	45.39	Rrp8	0	1 (ubiquitous)	exon
chr17	36016699	36016844	13.23	44.76	40.31	Dhx16	0	1 (ubiquitous)	exon
chr1	154233703	154233810	10.02	47.03	40.17	Tsen15	2	1 (ubiquitous)	exon
chr3	95238291	95238407	7.76	46.59	42.76	Arnt	0	1 (ubiquitous)	exon
chr6	29222490	29222601	16.19	41.76	39.15	2310016C08Rik	3	1 (ubiquitous)	exon
chr17	24704154	24704271	9.94	51.54	35.6	Pkd1	17260	1 (ubiquitous)	exon
chr6	90319567	90319682	10.28	44.01	42.68	Zxdc	80	1 (ubiquitous)	exon
chr4	12067393	12067542	15.03	37.33	44.37	Rbm12b	130	1 (ubiquitous)	exon
chr1	167564540	167564653	9.47	48.01	39.01	Mpzl1	19	1 (ubiquitous)	exon
chr10	7309570	7309688	16.62	32.21	47.43	Lrp11	0	1 (ubiquitous)	exon
chr4	33118348	33118511	7.38	38.26	50.54	Ube2j1	0	1 (ubiquitous)	exon
chr9	50467609	50467721	14.19	37.57	44.3	Dlat	164	1 (ubiquitous)	exon
chr9	66359640	66359774	8.97	43.74	42.86	Fbxl22	2626	1 (ubiquitous)	exon
chr6	85401883	85402005	14.16	38.32	42.84	1700040I03Rik	0	1 (ubiquitous)	exon
chr9	69860330	69860441	10.42	47.31	37.56	Gtf2a2	0	1 (ubiquitous)	exon
chr2	26244807	26244927	9.46	45.37	40.29	Sdccag3	0	1 (ubiquitous)	exon
chr4	21654829	21654937	11.43	44.75	38.44	Ccnc	0	1 (ubiquitous)	exon
chr2	146681564	146681703	6.36	43.8	44.45	Plk1s1	0	1 (ubiquitous)	exon
chr15	75741053	75741190	9.28	53.15	32.03	Tigd5	889	1 (ubiquitous)	exon
chr13	25112163	25112281	16.78	39.7	37.94	Mrs2	0	1 (ubiquitous)	exon
chr6	120314326	120314433	20.28	32.84	40.9	Kdm5a	210	1 (ubiquitous)	exon
chr19	38298556	38298665	10.02	44	39.98	5730455O13Rik	0	1 (ubiquitous)	exon
chr17	37088636	37088745	11.3	38.82	43.61	Ppp1r11	0	1 (ubiquitous)	exon
chr15	79990807	79990909	19.08	40.24	33.65	Mgat3	-13242	1 (ubiquitous)	exon
chr2	26092605	26092737	7.83	45.85	39.24	Qsox2	203	1 (ubiquitous)	exon
chr10	57909530	57909674	10.56	44.18	37.92	Ranbp2	0	1 (ubiquitous)	exon
chr6	48036467	48036614	10.55	27.92	53.41	Zfp746	0	1 (ubiquitous)	exon
chr11	117515806	117515921	9.59	37.73	44.19	Tnrc6c	204	1 (ubiquitous)	exon
chr11	70833356	70833468	13.76	35.98	41.36	Mis12	244	1 (ubiquitous)	exon
chr19	60887474	60887616	10.59	46.78	33.5	Fam45a	2	1 (ubiquitous)	exon
chr16	32419789	32419900	12.01	38.82	39.91	Tctex1d2	2	1 (ubiquitous)	exon
chr6	34827958	34828071	8.28	41.05	41.25	3110062M04Rik	0	1 (ubiquitous)	exon
chr11	113545286	113545442	7.76	49.04	33.13	D11Wsu99e	23	1 (ubiquitous)	exon
chr2	13466224	13466344	12.63	38.59	38.63	Trdmt1	0	1 (ubiquitous)	exon
chr3	144233629	144233753	9.06	43.55	37.19	Sep15	239	1 (ubiquitous)	exon
chr11	115991921	115992087	9.62	39.22	40.76	Trim65	355	1 (ubiquitous)	exon
chr17	27110080	27110199	6.73	41.9	40.53	Zbtb9	0	1 (ubiquitous)	exon
chr17	6429206	6429354	8.18	41.29	39.16	Dynlt1b	0	1 (ubiquitous)	exon
chr18	9213242	9213410	5.04	50.79	32.74	Fzd8	389	1 (ubiquitous)	exon
chr10	34017204	34017313	18.48	29.69	40.39	Tspyl4	0	1 (ubiquitous)	exon
chr2	179854023	179854157	6.22	38.83	43.34	Osbpl2	0	1 (ubiquitous)	exon
chr11	118109800	118109958	5.6	41.39	41.37	Cyth1	0	1 (ubiquitous)	exon
chr15	80085828	80085933	9.56	42.57	35.94	Atf4	215	1 (ubiquitous)	exon
chr3	96531602	96531715	6.35	42.13	39.57	Rnf115	69	1 (ubiquitous)	exon
chr9	123022258	123022384	8.38	40.65	38.63	Zdhhc3	0	1 (ubiquitous)	exon
chr18	3337434	3337560	8.52	46.29	32.68	Crem	27	1 (ubiquitous)	exon
chr18	33623614	33623739	7.47	34.48	45.2	D0H4S114	0	1 (ubiquitous)	exon
chr10	43988147	43988256	11.85	34.94	40.33	Atg5	0	1 (ubiquitous)	exon
chr18	9450016	9450142	7.99	38.2	40.92	Ccny	6	1 (ubiquitous)	exon
chr2	19579290	19579422	6.57	36.58	43.76	Gm3230	102	1 (ubiquitous)	exon
chr7	147323485	147323594	10.48	41.09	35.26	Mtg1	23	1 (ubiquitous)	exon
chr17	8340614	8340758	4.89	42.57	39.1	Rnaset2a	0	1 (ubiquitous)	exon
chr15	76437909	76438021	9.32	34.35	42.64	Cpsf1	0	1 (ubiquitous)	exon
chr17	7183158	7183263	7.01	39.44	39.47	Rnaset2b	0	1 (ubiquitous)	exon
chr4	14791359	14791497	7.41	41.55	36.82	Tmem55a	0	1 (ubiquitous)	exon
chr14	17081784	17081921	9.62	33.57	42.5	Ngly1	0	1 (ubiquitous)	exon
chr1	33776892	33777021	6.54	41.29	37.78	Rab23	152	1 (ubiquitous)	exon
chr4	45097370	45097492	6.56	44.23	34.48	Fbxo10	0	1 (ubiquitous)	exon
chr8	94879653	94879790	6.76	44.38	33.71	4933436C20Rik	229	1 (ubiquitous)	exon
chr5	115791203	115791319	9.1	35.74	39.44	Triap1	0	1 (ubiquitous)	exon
chr7	26496909	26497036	6.05	38.93	39.26	Ccdc97	7036	1 (ubiquitous)	exon
chr4	12016493	12016644	13.02	27.55	43.62	C430048L16Rik	0	1 (ubiquitous)	exon
chr2	28980461	28980614	7.81	38.63	37.59	Setx	0	1 (ubiquitous)	exon
chr1	191699905	191700021	7.98	46.3	29.49	Smyd2	46146	1 (ubiquitous)	exon
chr3	88753878	88753991	7.92	39.97	35.18	Dap3	213	1 (ubiquitous)	exon
chr11	101035213	101035337	7.41	39.04	36.62	Ccr10	1420	1 (ubiquitous)	exon
chr16	57167336	57167461	6.85	42.31	33.83	Nit2	0	1 (ubiquitous)	exon
chr5	124380668	124380800	8.59	37.62	36.12	Ccdc62	0	1 (ubiquitous)	exon
chr19	5038845	5038965	11.16	37.36	33.65	B3gnt1	20	1 (ubiquitous)	exon
chr15	3977350	3977452	8.77	44.47	28.79	BC037032	0	1 (ubiquitous)	exon
chr10	5914176	5914298	8.62	35.26	38.01	Rmnd1	0	1 (ubiquitous)	exon
chr15	80479820	80479959	16.27	31.63	33.83	Fam83f	-22318	1 (ubiquitous)	exon
chr11	116295486	116295589	6.19	38.85	36.51	Gm7367	0	1 (ubiquitous)	exon
chr11	64792508	64792624	6.46	43.31	31.68	Elac2	0	1 (ubiquitous)	exon
chr5	24728671	24728799	8.56	40.31	32.31	Galnt11	0	1 (ubiquitous)	exon
chr4	123491434	123491537	10.9	32.9	37.3	Rhbdl2	26317	1 (ubiquitous)	exon
chr16	90935036	90935146	12.69	33.67	34.7	1110004E09Rik	0	1 (ubiquitous)	exon
chr11	6100138	6100269	11.83	37.02	32.01	Nudcd3	185	1 (ubiquitous)	exon
chr17	24833002	24833129	6.08	36.66	37.85	Gfer	0	1 (ubiquitous)	exon
chr8	74195585	74195703	12.4	25.8	41.95	Unc13a	0	1 (ubiquitous)	exon
chr14	28242054	28242172	4.02	45.94	29.96	D14Abb1e	22	1 (ubiquitous)	exon
chr5	149996105	149996230	9.41	28.81	41.68	Uspl1	0	1 (ubiquitous)	exon
chr6	71443889	71444013	8.05	39.69	32.03	Rnf103	2	1 (ubiquitous)	exon
chr17	25410403	25410588	7.7	40.79	31.18	Ube2i	-28	1 (ubiquitous)	exon
chr2	70499532	70499652	8.45	34.14	36.97	Gorasp2	0	1 (ubiquitous)	exon
chr5	139728304	139728418	7.51	31.3	40.35	Get4	27	1 (ubiquitous)	exon
chr2	94278241	94278359	7.56	35.69	35.9	Api5	0	1 (ubiquitous)	exon
chr3	132973018	132973140	9.84	34.71	34.39	Ppa2	0	1 (ubiquitous)	exon
chr17	32173267	32173383	8.35	39.05	31.52	Rrp1b	161	1 (ubiquitous)	exon
chr3	65762066	65762184	7.29	38.1	33.36	Ccnl1	0	1 (ubiquitous)	exon
chr16	13903069	13903189	8.14	30.93	39.18	Pdxdc1	39	1 (ubiquitous)	exon
chr10	127805975	127806081	9.47	38.9	29.5	Coq10a	1012	1 (ubiquitous)	exon
chr17	56766263	56766383	9.26	39.64	28.49	Lonp1	0	1 (ubiquitous)	exon
chr8	72758342	72758452	16.61	25.14	35.52	Armc6	-22	1 (ubiquitous)	exon
chr19	53525527	53525643	27.56	28.15	21.49	5830416P10Rik	13643	1 (ubiquitous)	exon
chr16	93832455	93832563	7.32	35.59	33.94	Morc3	90	1 (ubiquitous)	exon
chr11	115885724	115885832	9.59	34.03	32.98	H3f3b	0	1 (ubiquitous)	exon
chr5	34916319	34916423	4.86	34.58	37.11	Add1	0	1 (ubiquitous)	exon
chr8	97958635	97958783	6.17	33.35	37.01	Gtl3	0	1 (ubiquitous)	exon
chr15	83294968	83295072	3.83	38.23	34.4	Pacsin2	0	1 (ubiquitous)	exon
chr10	39451653	39451769	5.49	29.73	41.19	E130307A14Rik	44	1 (ubiquitous)	exon
chr1	138242602	138242732	7.56	30.35	38.05	Camsap1l1	0	1 (ubiquitous)	exon
chr7	28146564	28146679	9.91	36.25	29.66	Shkbp1	-5538	1 (ubiquitous)	exon
chr11	94405385	94405502	14.93	33.46	27.26	Rsad1	5019	1 (ubiquitous)	exon
chr7	146399089	146399195	9.64	37.29	28.48	Lrrc27	0	1 (ubiquitous)	exon
chr15	76157732	76157837	12.44	25.05	37.91	Exosc4	0	1 (ubiquitous)	exon
chr5	34001000	34001133	7.96	33.34	34.02	Tacc3	205	1 (ubiquitous)	exon
chr17	4995238	4995376	2.35	42.32	30.44	Arid1b	165	1 (ubiquitous)	exon
chr16	5049880	5050055	4.69	39.56	30.81	Glyr1	0	1 (ubiquitous)	exon
chr6	146673479	146673586	4.63	37.49	32.9	Stk38l	28	1 (ubiquitous)	exon
chr10	126467794	126467935	10.92	33.45	30.08	Tsfm	0	1 (ubiquitous)	exon
chr2	172825587	172825707	9.24	33.63	31.51	Rae1	0	1 (ubiquitous)	exon
chr1	196802456	196802577	7.57	31.27	35.3	C030002c11rik	576	1 (ubiquitous)	exon
chr2	125450743	125450940	7.58	41.15	25.06	Cep152	0	1 (ubiquitous)	exon
chr6	85019391	85019532	6.2	36.25	31.22	Exoc6b	0	1 (ubiquitous)	exon
chr10	19311740	19311886	4.87	42.16	26.46	Ifngr1	0	1 (ubiquitous)	exon
chr16	98144148	98144283	8.57	27.64	37.03	C2cd2	0	1 (ubiquitous)	exon
chr19	6117994	6118108	6.64	41.3	24.98	Sac3d1	478	1 (ubiquitous)	exon
chr7	105648718	105648853	9.87	37.45	25.39	Lrrc32	5987	1 (ubiquitous)	exon
chr16	31275162	31275308	7.34	37.72	27.57	Ppp1r2	55	1 (ubiquitous)	exon
chr11	12153774	12153899	8.71	38.22	25.64	Cobl	211064	1 (ubiquitous)	exon
chr9	122260699	122260833	9.1	26.91	36.48	Abhd5	0	1 (ubiquitous)	exon
chr7	71083694	71083864	5.4	37.04	30.04	Klf13	0	1 (ubiquitous)	exon
chr9	109834281	109834419	6.12	35.44	30.91	Mtap4	4	1 (ubiquitous)	exon
chr13	98011089	98011215	8.19	35.66	28.58	Enc1	30	1 (ubiquitous)	exon
chr11	84693294	84693414	7.38	34.64	30.31	Pigw	283	1 (ubiquitous)	exon
chr4	43575447	43575599	11.51	29.82	30.95	Tln1	0	1 (ubiquitous)	exon
chr8	127386877	127387000	8.9	30.63	32.72	2810004N23Rik	0	1 (ubiquitous)	exon
chr10	81090281	81090389	12.68	23.78	35.69	Sirt6	0	1 (ubiquitous)	exon
chr9	55889833	55889961	6.59	34.08	31.46	Rcn2	182	1 (ubiquitous)	exon
chr17	10512933	10513146	4.26	41.11	26.45	B930003M22Rik	150	1 (ubiquitous)	exon
chr8	127317243	127317353	11.74	23.9	36.11	Trim67	325	1 (ubiquitous)	exon
chr6	48504844	48504945	7.28	33.01	31.39	Lrrc61	47	1 (ubiquitous)	exon
chr5	24606950	24607056	5.33	35.96	30.32	2900005J15Rik	158	1 (ubiquitous)	exon
chr2	35517024	35517134	5.73	36.28	29.46	Dab2ip	-30380	1 (ubiquitous)	exon
chr19	17468533	17468644	6.45	27.34	37.4	Rfk	1	1 (ubiquitous)	exon
chr11	106134177	106134294	5.57	26.57	38.99	Smarcd2	0	1 (ubiquitous)	exon
chr15	81846796	81846963	11.15	37.78	21.69	Xrcc6	0	1 (ubiquitous)	exon
chr11	119804384	119804492	7.15	32.64	30.74	Baiap2	0	1 (ubiquitous)	exon
chr2	144425667	144425817	8.39	27.81	34.22	Dtd1	0	1 (ubiquitous)	exon
chr11	59120393	59120512	3.79	32.36	34.11	Wnt9a	0	1 (ubiquitous)	exon
chr11	70051247	70051376	7.35	30.06	32.7	0610010K14Rik	40	1 (ubiquitous)	exon
chr17	66460886	66460990	5.73	36.57	27.74	ORF19	0	1 (ubiquitous)	exon
chr13	69750882	69750992	6.51	38.13	25.32	Nsun2	0	1 (ubiquitous)	exon
chr10	75931611	75931748	8.58	26.75	34.49	Mcm3ap	0	1 (ubiquitous)	exon
chr2	156005894	156006015	8.99	24.15	36.57	Rbm39	0	1 (ubiquitous)	exon
chr2	162757245	162757351	5.01	34.42	30.26	Srsf6	2	1 (ubiquitous)	exon
chr11	100870777	100870903	7.81	36.95	24.8	Atp6v0a1	12	1 (ubiquitous)	exon
chr1	53841930	53842045	3.86	37.6	28.09	Stk17b	14	1 (ubiquitous)	exon
chr17	69766636	69766745	8.42	33.56	27.49	C030034I22Rik	850	1 (ubiquitous)	exon
chr2	29790872	29790995	8.79	28.73	31.88	Gle1	0	1 (ubiquitous)	exon
chr7	73205337	73205454	8.67	34.76	25.96	Snrpa1	116	1 (ubiquitous)	exon
chr15	74539709	74539821	9.25	23.99	36.06	Jrk	0	1 (ubiquitous)	exon
chr8	127536853	127536975	8.03	27.27	33.13	Tsnax	0	1 (ubiquitous)	exon
chr2	27281943	27282095	5.28	33.26	29.81	Vav2	250	1 (ubiquitous)	exon
chr8	87211693	87211827	9.18	25.16	33.96	Nacc1	0	1 (ubiquitous)	exon
chr4	128389386	128389552	4.42	38.94	24.59	Phc2	-15263	1 (ubiquitous)	exon
chr16	13256549	13256674	3.21	35.88	28.77	Mkl2	0	1 (ubiquitous)	exon
chr6	8159251	8159367	4	30.6	33.22	Mios	25	1 (ubiquitous)	exon
chr11	80593407	80593532	3.87	38.75	25.14	Myo1d	0	1 (ubiquitous)	exon
chr11	100623182	100623307	9.15	27.57	30.96	Hcrt	938	1 (ubiquitous)	exon
chr16	20701834	20701977	7.04	28.63	31.69	Fam131a	6705	1 (ubiquitous)	exon
chr2	167757781	167757945	5.79	30.29	31.12	Ptpn1	0	1 (ubiquitous)	exon
chr19	3282811	3282959	13.2	18.83	35.16	Ighmbp2	51	1 (ubiquitous)	exon
chr11	59005260	59005395	4.81	37.9	24.48	Guk1	59	1 (ubiquitous)	exon
chr10	77085027	77085152	4.81	27.65	34.6	Ube2g2	0	1 (ubiquitous)	exon
chr14	56262353	56262462	7.56	35.07	24.22	Tm9sf1	181	1 (ubiquitous)	exon
chr17	69788651	69788776	12.41	21.12	32.96	A330050F15Rik	0	1 (ubiquitous)	exon
chr4	41688105	41688258	8.5	33.82	24.15	Sigmar1	0	1 (ubiquitous)	exon
chr11	121215680	121215809	6.92	31.08	28.25	Wdr45l	0	1 (ubiquitous)	exon
chr2	127033925	127034048	13.56	26.35	26.32	1810024B03Rik	0	1 (ubiquitous)	exon
chr11	40506028	40506145	6.93	35.6	23.59	Mat2b	39	1 (ubiquitous)	exon
chr4	137860632	137860738	7.75	22.25	35.92	Ddost	0	1 (ubiquitous)	exon
chr10	79317265	79317376	6.08	29.49	30.13	Ptbp1	0	1 (ubiquitous)	exon
chr6	55228230	55228343	8.11	33.21	24.14	Aqp1	-57950	1 (ubiquitous)	exon
chr7	72838314	72838432	6.48	26.87	31.72	Tm2d3	12	1 (ubiquitous)	exon
chr12	8506733	8506844	5.53	31.65	27.87	Rhob	0	1 (ubiquitous)	exon
chr17	68353237	68353356	7.02	32.73	25.2	Arhgap28	92	1 (ubiquitous)	exon
chr6	128312545	128312716	8.17	31.54	25.21	5930416I19Rik	124	1 (ubiquitous)	exon
chr10	83006565	83006804	5.27	33	26.63	A230046K03Rik	0	1 (ubiquitous)	exon
chr13	55694435	55694554	7.87	30.91	26.07	Tmed9	0	1 (ubiquitous)	exon
chr8	13159149	13159293	5.97	33.93	24.93	Lamp1	15	1 (ubiquitous)	exon
chr9	86360775	86360889	4.6	33.36	26.79	Dopey1	15	1 (ubiquitous)	exon
chr2	152987198	152987319	12.39	24.91	27.36	Tm9sf4	162	1 (ubiquitous)	exon
chr12	81564107	81564222	6.55	25.78	32.05	Exd2	26	1 (ubiquitous)	exon
chr9	75069887	75070006	5.44	27.9	30.88	Myo5c	-9815	1 (ubiquitous)	exon
chr1	4847773	4847911	9.97	20.47	33.67	Tcea1	0	1 (ubiquitous)	exon
chr9	123168985	123169100	8.53	27.87	27.62	Tmem158	807	1 (ubiquitous)	exon
chr2	127951739	127951854	6.7	26.79	30.49	Bcl2l11	0	1 (ubiquitous)	exon
chr10	5151976	5152099	6.14	36.19	21.56	Syne1	143	1 (ubiquitous)	exon
chr18	70212724	70212957	5.08	36.85	21.96	Rab27b	66	1 (ubiquitous)	exon
chr6	28371543	28371666	7.72	34.79	21.3	Gcc1	58	1 (ubiquitous)	exon
chr5	106305532	106305648	5.29	29.02	29.35	Zfp326	0	1 (ubiquitous)	exon
chr4	16090582	16090698	5.58	26.08	31.82	Ripk2	0	1 (ubiquitous)	exon
chr6	37820771	37820936	3.96	25.69	33.82	Trim24	0	1 (ubiquitous)	exon
chr11	75401572	75401729	5.97	31.73	25.57	Pitpna	0	1 (ubiquitous)	exon
chr11	51813912	51814018	4.26	26.76	32.24	Ube2b	0	1 (ubiquitous)	exon
chr12	88288103	88288236	8.79	22.69	31.74	2310044G17Rik	-57	1 (ubiquitous)	exon
chr11	86298172	86298292	3.77	32.9	26.43	Rnft1	14	1 (ubiquitous)	exon
chr2	125977831	125977970	10.78	22.03	30.19	Dtwd1	0	1 (ubiquitous)	exon
chr11	76031125	76031273	9.27	26.92	26.71	Dbil5	11	1 (ubiquitous)	exon
chr1	90598663	90598815	4	30.44	28.46	Arl4c	0	1 (ubiquitous)	exon
chr6	31170272	31170455	6.7	30.73	25.26	2210408F21Rik	0	1 (ubiquitous)	exon
chr12	9036783	9036932	6.72	27.57	28.38	Ttc32	0	1 (ubiquitous)	exon
chr9	106794179	106794303	5.17	31.86	25.53	Manf	0	1 (ubiquitous)	exon
chr11	70577915	70578027	4.45	28.08	30	Zfp3	0	1 (ubiquitous)	exon
chr19	42245010	42245122	7.31	26.75	28.38	Zfyve27	0	1 (ubiquitous)	exon
chr5	114541229	114541343	13.06	18.29	31.05	Svop	46	1 (ubiquitous)	exon
chr6	86347014	86347170	5.63	30.84	25.73	Pcyox1	0	1 (ubiquitous)	exon
chr18	3507912	3508029	5.43	37.47	19.22	Bambi	0	1 (ubiquitous)	exon
chr19	43827386	43827495	11.4	24.55	26.14	Cox15	0	1 (ubiquitous)	exon
chr5	77380655	77380784	7.55	22.79	31.74	Ppat	-53	1 (ubiquitous)	exon
chr10	66686787	66686952	16.61	25.58	19.81	Jmjd1c	38290	1 (ubiquitous)	exon
chr11	75275027	75275185	6.08	31.9	24.02	2210403K04Rik	0	1 (ubiquitous)	exon
chr14	27398987	27399118	4.64	28.31	28.99	Fam116a	0	1 (ubiquitous)	exon
chr19	37282103	37282265	8.07	20.54	33.22	March5	69	1 (ubiquitous)	exon
chr14	118536375	118536492	4.12	38.2	19.37	Gpr180	27	1 (ubiquitous)	exon
chr9	21397317	21397438	14.24	15.93	31.45	Yipf2	-43	1 (ubiquitous)	exon
chr2	126758721	126758849	7.41	26.44	27.76	2010106G01Rik	122	1 (ubiquitous)	exon
chr11	93829586	93829722	9.78	23.85	27.97	Nme1	113	1 (ubiquitous)	exon
chr4	19497150	19497275	5.76	26.54	29.29	Cpne3	0	1 (ubiquitous)	exon
chr6	149257879	149258000	6.04	29.1	26.45	2810474O19Rik	0	1 (ubiquitous)	exon
chr13	23622949	23623064	9.07	25.56	26.92	Hist1h4h	37	1 (ubiquitous)	exon
chr13	105653674	105653788	9.8	29.05	22.7	Fam159b	185	1 (ubiquitous)	exon
chr1	133421800	133421924	5.77	28.35	27.29	Srgap2	2014	1 (ubiquitous)	exon
chr1	79758264	79758404	4.28	27.59	29.14	Wdfy1	0	1 (ubiquitous)	exon
chr3	107081881	107081990	8.11	29.09	23.71	Hbxip	106	1 (ubiquitous)	exon
chr12	4082524	4082695	4.12	30.28	26.48	Dnajc27	0	1 (ubiquitous)	exon
chr16	31948523	31948662	7.75	27.64	25.44	0610012G03Rik	0	1 (ubiquitous)	exon
chr9	90009537	90009673	6.19	32.47	22.02	Morf4l1	0	1 (ubiquitous)	exon
chr1	75476071	75476191	8.27	22.78	29.43	Tmem198	0	1 (ubiquitous)	exon
chr16	45844415	45844522	4.27	29.51	26.61	Phldb2	0	1 (ubiquitous)	exon
chr9	113617263	113617401	8.47	22.56	29.21	Pdcd6ip	0	1 (ubiquitous)	exon
chr2	145728927	145729038	7.61	23.7	28.9	Naa20	0	1 (ubiquitous)	exon
chr6	145159419	145159555	6.85	25.04	28.21	Casc1	0	1 (ubiquitous)	exon
chr9	95757962	95758074	9.44	23.9	26.72	Atr	0	1 (ubiquitous)	exon
chr1	79700225	79700359	6.1	31.3	22.46	Ap1s3	-31679	1 (ubiquitous)	exon
chr5	135644203	135644338	5.64	26.1	28.1	Bcl7b	0	1 (ubiquitous)	exon
chr19	10092663	10092796	4.88	22.99	31.9	Rab3il1	0	1 (ubiquitous)	exon
chr6	119797990	119798143	3.06	32.17	24.45	Erc1	25	1 (ubiquitous)	exon
chr2	91570232	91570363	12.76	17	29.77	Ambra1	0	1 (ubiquitous)	exon
chr14	35123576	35123769	4.06	24.25	31.12	Fam35a	0	1 (ubiquitous)	exon
chr11	3309093	3309245	7.3	28.89	23.19	Limk2	0	1 (ubiquitous)	exon
chr8	87370690	87370827	6.95	22.52	29.89	Calr	3	1 (ubiquitous)	exon
chr3	144781494	144781617	4.85	28.07	26.36	Odf2l	0	1 (ubiquitous)	exon
chr4	43591447	43591586	4.67	27.84	26.5	Rgp1	-21	1 (ubiquitous)	exon
chr6	91465766	91465926	4.93	24.18	29.77	Xpc	0	1 (ubiquitous)	exon
chr9	102528338	102528473	5.98	26.93	25.69	Cep63	0	1 (ubiquitous)	exon
chr19	3768045	3768155	7.27	21.55	29.49	Suv420h1	625	1 (ubiquitous)	exon
chr19	29436268	29436417	8.94	26.1	23.14	5033414D02Rik	0	1 (ubiquitous)	exon
chr5	31262573	31262714	8.58	22.59	26.92	Preb	20	1 (ubiquitous)	exon
chr2	148506824	148506963	6.26	26.09	25.69	Gzf1	0	1 (ubiquitous)	exon
chr19	4169600	4169730	10.65	22.38	24.88	Carns1	5749	1 (ubiquitous)	exon
chr6	56665128	56665236	7.7	25.58	24.55	Avl9	230	1 (ubiquitous)	exon
chr10	92623565	92623708	4.07	29.72	24.02	Cdk17	0	1 (ubiquitous)	exon
chr13	49311324	49311429	4.17	31.44	21.89	1110007C09Rik	0	1 (ubiquitous)	exon
chr6	145882676	145882839	6.91	28.21	22.37	Sspn	10	1 (ubiquitous)	exon
chr12	66137316	66137426	7.21	27.05	23.09	Prpf39	0	1 (ubiquitous)	exon
chr15	84867454	84867560	7.36	22.37	27.61	Fam118a	0	1 (ubiquitous)	exon
chr6	134848390	134848550	7.39	27.14	22.78	2810454H06Rik	412	1 (ubiquitous)	exon
chr15	88919505	88919634	4.97	27.85	24.45	1300018J18Rik	0	1 (ubiquitous)	exon
chr19	12576076	12576210	5.34	23.1	28.81	Dtx4	276	1 (ubiquitous)	exon
chr17	32487411	32487524	8.31	26.15	22.78	Akap8l	0	1 (ubiquitous)	exon
chr15	89422279	89422426	6.89	26.61	23.74	Rabl2	0	1 (ubiquitous)	exon
chr8	93593940	93594048	5.24	24.7	27.2	Rbl2	0	1 (ubiquitous)	exon
chr16	33684560	33684702	3.92	26.76	26.42	Heg1	9	1 (ubiquitous)	exon
chr10	76721867	76722011	8.06	24.52	24.46	Gm10941	0	1 (ubiquitous)	exon
chr10	62271172	62271294	4.89	34.94	17.2	Ccar1	-16057	1 (ubiquitous)	exon
chr1	65233194	65233342	5.31	27.12	24.57	Pikfyve	0	1 (ubiquitous)	exon
chr19	46404574	46404692	8.56	23.07	25.3	Fbxl15	1901	1 (ubiquitous)	exon
chr7	28438900	28439008	8.04	19.86	28.94	Ttc9b	0	1 (ubiquitous)	exon
chr2	35056478	35056620	6.58	21.81	28.43	Rab14	20	1 (ubiquitous)	exon
chr5	20387812	20388009	4.25	25.61	26.96	Phtf2	0	1 (ubiquitous)	exon
chr13	113254286	113254408	3.4	28.06	25.27	Il6st	9	1 (ubiquitous)	exon
chr3	88489686	88489807	5.02	28.31	23.34	2810403A07Rik	0	1 (ubiquitous)	exon
chr18	36446644	36446771	4.12	25.49	27	Pura	5829	1 (ubiquitous)	exon
chr11	61668493	61668644	7.89	22.74	25.89	Ulk2	0	1 (ubiquitous)	exon
chr8	89269959	89270104	3.71	26.38	26.29	Siah1a	-55	1 (ubiquitous)	exon
chr10	29033285	29033405	8.57	26.95	20.85	Echdc1	0	1 (ubiquitous)	exon
chr9	57612858	57612997	7.96	23.32	25.01	Clk3	670	1 (ubiquitous)	exon
chr2	167363677	167363785	6.2	25.2	24.76	Snai1	0	1 (ubiquitous)	exon
chr8	8690430	8690549	2.86	22.22	31.06	Arglu1	0	1 (ubiquitous)	exon
chr17	56749110	56749231	5.69	26.77	23.52	2410015M20Rik	0	1 (ubiquitous)	exon
chr10	41607253	41607378	4.8	28.35	22.77	Sesn1	9	1 (ubiquitous)	exon
chr10	3134669	3134807	4.06	30.72	21.05	Cnksr3	366	1 (ubiquitous)	exon
chr2	72817072	72817183	4.37	24.97	26.42	Sp3	155	1 (ubiquitous)	exon
chr8	74009852	74009972	5.85	26.82	22.97	Ano8	0	1 (ubiquitous)	exon
chr11	98543863	98544001	12.26	16.65	26.69	Psmd3	0	1 (ubiquitous)	exon
chr4	40895201	40895325	5.75	26.29	23.54	Bag1	2	1 (ubiquitous)	exon
chr3	121948578	121948702	5.7	22.74	27.03	Gclm	69	1 (ubiquitous)	exon
chr7	31107317	31107444	3.46	26.13	25.65	Sdhaf1	0	1 (ubiquitous)	exon
chr17	74927767	74927907	7.36	22.93	24.89	Birc6	133	1 (ubiquitous)	exon
chr19	5568028	5568174	8.48	25.59	21.01	Gm962	0	1 (ubiquitous)	exon
chr3	108394247	108394359	5.05	27.33	22.61	Wdr47	52	1 (ubiquitous)	exon
chr7	146037852	146037967	5.17	24.73	25.04	Mapk1ip1	0	1 (ubiquitous)	exon
chr11	102964099	102964213	7.27	22.7	24.89	Acbd4	1098	1 (ubiquitous)	exon
chr19	29722828	29722960	6.28	24.32	24.16	Ermp1	0	1 (ubiquitous)	exon
chr8	87550688	87550814	7.33	24.48	22.93	2310036O22Rik	0	1 (ubiquitous)	exon
chr3	63733225	63733360	5.78	26.7	22.22	E130311K13Rik	0	1 (ubiquitous)	exon
chr8	124102623	124102745	5.55	23.62	25.52	Fbxo31	0	1 (ubiquitous)	exon
chr15	79913693	79913845	8.56	25.76	20.35	Rpl3	0	1 (ubiquitous)	exon
chr1	135027817	135027950	5.32	23.96	25.31	Ppp1r15b	75	1 (ubiquitous)	exon
chr8	125856702	125856810	9.82	16.3	28.46	Spire2	90	1 (ubiquitous)	exon
chr17	46290391	46290512	8.63	22.02	23.92	Mad2l1bp	0	1 (ubiquitous)	exon
chr7	16705168	16705286	8.3	24.29	21.92	Kptn	0	1 (ubiquitous)	exon
chr8	73363384	73363523	5.66	28.45	20.37	Arrdc2	96	1 (ubiquitous)	exon
chr10	66559533	66559646	5.16	23.29	25.93	Reep3	90	1 (ubiquitous)	exon
chr5	31754756	31754893	6.5	22.55	25.32	Zfp512	0	1 (ubiquitous)	exon
chr2	30141810	30141929	5.24	22.79	26.31	Dolk	0	1 (ubiquitous)	exon
chr8	108734753	108734906	4.81	25.12	24.35	Slc7a6os	0	1 (ubiquitous)	exon
chr4	32887212	32887386	6.33	25.42	22.52	Lyrm2	0	1 (ubiquitous)	exon
chr3	135101663	135101793	3.43	30.09	20.69	Ube2d3	0	1 (ubiquitous)	exon
chr6	88034444	88034590	4.83	26.57	22.81	Rpn1	0	1 (ubiquitous)	exon
chr6	133055597	133055723	6.19	23.76	24.2	2700089E24Rik	341	1 (ubiquitous)	exon
chr5	36873161	36873271	7.46	22.64	24.01	Tbc1d14	1	1 (ubiquitous)	exon
chr6	83058998	83059125	6.97	22.4	24.73	Mrpl53	0	1 (ubiquitous)	exon
chr6	83745110	83745263	6.58	26.65	20.87	Nagk	0	1 (ubiquitous)	exon
chr10	18265696	18265821	4.5	28.15	21.42	Hebp2	61	1 (ubiquitous)	exon
chr11	119775069	119775183	9.69	20.63	23.74	Chmp6	0	1 (ubiquitous)	exon
chr15	10911749	10911852	5.23	28.8	19.95	Amacr	239	1 (ubiquitous)	exon
chr2	153458428	153458544	6.75	22.4	24.7	Commd7	0	1 (ubiquitous)	exon
chr11	98902898	98903015	7.29	24.21	22.31	Igfbp4	325	1 (ubiquitous)	exon
chr12	113826962	113827077	3.99	28.89	20.91	Inf2	0	1 (ubiquitous)	exon
chr2	127073674	127073810	4.86	18.8	30.09	Tmem127	0	1 (ubiquitous)	exon
chr5	147656683	147656829	3.04	31.01	19.62	Rasl11a	37	1 (ubiquitous)	exon
chr4	43505677	43505808	8.13	20.05	25.47	Rmrp	123	1 (ubiquitous)	exon
chr7	25689328	25689454	5.51	21.36	26.65	Arhgef1	0	1 (ubiquitous)	exon
chr4	155366476	155366597	4.35	23.37	25.79	B3galt6	190	1 (ubiquitous)	exon
chr10	42941265	42941390	6.89	23.19	23.37	Pdss2	0	1 (ubiquitous)	exon
chr1	137662663	137662806	4.34	24.32	24.79	Phlda3	2	1 (ubiquitous)	exon
chr8	13104789	13104909	4.99	23.56	24.78	Pcid2	434	1 (ubiquitous)	exon
chr9	48863631	48863761	6.09	25.68	21.55	Zw10	0	1 (ubiquitous)	exon
chr1	34899796	34899949	3.98	20.6	28.7	Fam168b	0	1 (ubiquitous)	exon
chr1	84281022	84281168	3.65	29.85	19.76	Pid1	52	1 (ubiquitous)	exon
chr17	56031488	56031627	7.41	20.75	25.08	Zfp959	0	1 (ubiquitous)	exon
chr5	69948116	69948286	6.15	24.49	22.44	Guf1	0	1 (ubiquitous)	exon
chr4	14492658	14492763	7.56	32.61	12.88	Slc26a7	56162	1 (ubiquitous)	exon
chr5	32654569	32654695	3.48	31.69	17.81	Plb1	-1258	1 (ubiquitous)	exon
chr6	134933640	134933766	6.71	25.28	20.83	Apold1	1622	1 (ubiquitous)	exon
chr4	32688252	32688373	14.66	13.66	24.45	Gja10	984	1 (ubiquitous)	exon
chr19	31157359	31157500	11.84	14.38	26.52	Cstf2t	29	1 (ubiquitous)	exon
chr11	48630685	48630866	6.27	22.12	24.31	Trim41	27	1 (ubiquitous)	exon
chr7	112630320	112630505	3.33	30.76	18.59	Prkcdbp	206	1 (ubiquitous)	exon
chr1	159342674	159342816	5.11	21.9	25.64	Rasal2	0	1 (ubiquitous)	exon
chr11	103248252	103248395	8.23	26.12	18.23	Arhgap27	-23247	1 (ubiquitous)	exon
chr6	113431108	113431275	12.94	18.9	20.73	Creld1	-2288	1 (ubiquitous)	exon
chr17	56615806	56615955	3.16	28.47	20.86	Ptprs	0	1 (ubiquitous)	exon
chr4	41587112	41587273	3.2	23.49	25.78	Enho	62	1 (ubiquitous)	exon
chr17	29195037	29195154	14.34	23.83	14.28	LOC100499420	20752	1 (ubiquitous)	exon
chr4	40669552	40669727	5.52	23.12	23.78	Dnaja1	52	1 (ubiquitous)	exon
chr11	23533551	23533672	4.4	21.09	26.88	0610010F05Rik	0	1 (ubiquitous)	exon
chr9	120842505	120842619	5.23	17.28	29.86	Ctnnb1	0	1 (ubiquitous)	exon
chr3	96049493	96049597	6.8	23.06	22.45	Hist2h2aa2	0	1 (ubiquitous)	exon
chr1	38054811	38054932	6.16	20.38	25.68	Eif5b	0	1 (ubiquitous)	exon
chr9	107981630	107981758	7.98	20.98	23.25	Rnf123	0	1 (ubiquitous)	exon
chr8	127044674	127044790	5.24	26.22	20.69	Cog2	8	1 (ubiquitous)	exon
chr6	30605488	30605600	10.49	15.58	26.05	Cpa1	16268	1 (ubiquitous)	exon
chr4	65015679	65015795	16.27	16.06	19.69	Pappa	230472	1 (ubiquitous)	exon
chr16	56037808	56037933	4.88	24.63	22.51	Rg9mtd1	0	1 (ubiquitous)	exon
chr13	55828646	55828818	3.09	23.61	25.29	Pcbd2	0	1 (ubiquitous)	exon
chr11	51569937	51570055	7.42	22.25	22.24	Sec24a	281	1 (ubiquitous)	exon
chr2	32251715	32251836	5.3	20.35	26.22	Ptges2	306	1 (ubiquitous)	exon
chr3	157699505	157699620	6.87	20.75	24.13	Srsf11	0	1 (ubiquitous)	exon
chr7	52722138	52722260	4.35	27.52	19.88	Bax	8	1 (ubiquitous)	exon
chr5	91360157	91360298	6.3	18.24	27.17	Mthfd2l	0	1 (ubiquitous)	exon
chr15	36937038	36937222	4.34	19.32	28.02	Zfp706	0	1 (ubiquitous)	exon
chr16	76373219	76373343	3.27	21.98	26.32	Nrip1	0	1 (ubiquitous)	exon
chr11	46250494	46250600	5.1	25.35	21.11	Med7	32	1 (ubiquitous)	exon
chr1	92675471	92675607	4.62	26.62	20.22	Col6a3	64941	1 (ubiquitous)	exon
chr18	61204752	61204933	3.19	20	28.27	Pdgfrb	0	1 (ubiquitous)	exon
chr4	3865970	3866119	5.54	23.42	22.49	Chchd7	0	1 (ubiquitous)	exon
chr10	80945373	80945509	4.48	24.87	22.09	Celf5	0	1 (ubiquitous)	exon
chr3	14578761	14578906	3.93	23.93	23.54	E2f5	91	1 (ubiquitous)	exon
chr11	94797575	94797697	6.22	25.61	19.54	Col1a1	0	1 (ubiquitous)	exon
chr14	54873495	54873618	5.15	26.12	19.96	Dad1	0	1 (ubiquitous)	exon
chr19	9041543	9041712	6.59	16.78	27.85	Eef1g	13	1 (ubiquitous)	exon
chrX	157036564	157036720	12.07	17.17	21.93	Phka2	96199	1 (ubiquitous)	exon
chr13	60277802	60277910	6.2	25.34	19.58	Gas1	986	1 (ubiquitous)	exon
chr2	130275965	130276081	7.02	23.27	20.82	Ptpra	0	1 (ubiquitous)	exon
chr13	34129498	34129614	5.06	25.51	20.42	Bphl	0	1 (ubiquitous)	exon
chr8	108861779	108861915	5.95	20.98	24.01	Smpd3	0	1 (ubiquitous)	exon
chr2	57090708	57090907	5.76	22.53	22.64	Gpd2	0	1 (ubiquitous)	exon
chr8	63369227	63369346	4.6	30.67	15.64	2700029M09Rik	0	1 (ubiquitous)	exon
chr19	45151305	45151426	6.16	24.48	20.27	Kazald1	677	1 (ubiquitous)	exon
chr2	32549573	32549685	6.01	25.32	19.5	Fpgs	10	1 (ubiquitous)	exon
chr19	10269842	10270001	15.86	14.45	20.5	Fen1	8432	1 (ubiquitous)	exon
chr17	34341363	34341499	5.49	22.7	22.61	Tap2	0	1 (ubiquitous)	exon
chr1	79772599	79772709	8.02	21.1	21.55	Mrpl44	7	1 (ubiquitous)	exon
chr3	58329623	58329833	4.7	21.39	24.58	Eif2a	0	1 (ubiquitous)	exon
chr6	29686159	29686288	6.26	23.51	20.84	Smo	663	1 (ubiquitous)	exon
chr13	54676317	54676452	4.4	24.15	22.04	Arl10	0	1 (ubiquitous)	exon
chr16	18426447	18426571	3.52	25.48	21.53	Txnrd2	0	1 (ubiquitous)	exon
chr8	4238718	4238866	6.23	26.74	17.43	Map2k7	0	1 (ubiquitous)	exon
chr2	154617067	154617194	6.01	20.6	23.7	Raly	222	1 (ubiquitous)	exon
chr15	98398197	98398471	5.92	20.4	23.93	Ccnt1	-131	1 (ubiquitous)	exon
chr10	58684497	58684620	7.29	18.77	24.19	Sept10	0	1 (ubiquitous)	exon
chr9	83334573	83334705	3.6	25.3	21.26	Lca5	1	1 (ubiquitous)	exon
chrX	20440709	20440818	5.36	31.27	13.49	Timp1	-6474	1 (ubiquitous)	exon
chr17	51318587	51318695	3.45	28.65	18.02	Tbc1d5	0	1 (ubiquitous)	exon
chr9	20807265	20807411	7.56	22.08	20.36	Mrpl4	85	1 (ubiquitous)	exon
chr2	32568235	32568369	4.61	21.79	23.58	Cdk9	0	1 (ubiquitous)	exon
chr17	21870845	21870960	4.09	26.35	19.49	Zfp229	155	1 (ubiquitous)	exon
chr10	59740338	59740456	5.97	18.13	25.8	Psap	0	1 (ubiquitous)	exon
chr12	4233972	4234085	5.75	23.4	20.66	2410017P09Rik	0	1 (ubiquitous)	exon
chr3	107563202	107563320	7.07	18.32	24.32	Csf1	67	1 (ubiquitous)	exon
chr8	122099016	122099134	3.49	23.82	22.32	Hsdl1	0	1 (ubiquitous)	exon
chr12	37108357	37108471	12.12	12.02	25.39	Ispd	252	1 (ubiquitous)	exon
chr2	119372668	119372855	5.84	21.12	22.52	Exd1	508	1 (ubiquitous)	exon
chr17	15636843	15636982	6.88	23.21	19.37	Tbp	0	1 (ubiquitous)	exon
chr6	47827646	47827749	5.84	20.49	23.02	Zfp282	93	1 (ubiquitous)	exon
chr12	70994013	70994139	5.53	20.17	23.63	Atl1	0	1 (ubiquitous)	exon
chr17	34046356	34046502	5.18	23.68	20.45	Daxx	0	1 (ubiquitous)	exon
chr14	68333428	68333545	5.33	25.36	18.58	Cdca2	122	1 (ubiquitous)	exon
chr13	21622905	21623011	7.26	19.04	22.94	Zfp192	0	1 (ubiquitous)	exon
chr2	92299798	92299968	6.54	22.04	20.65	Slc35c1	0	1 (ubiquitous)	exon
chr12	70683940	70684076	4.62	24.93	19.63	Mettl21d	0	1 (ubiquitous)	exon
chr15	98604746	98604878	6.14	29.43	13.49	Wnt10b	3703	1 (ubiquitous)	exon
chr9	82869033	82869141	5.13	20.34	23.58	Phip	0	1 (ubiquitous)	exon
chr15	66409074	66409200	3.91	25.61	19.49	Phf20l1	0	1 (ubiquitous)	exon
chr2	26819803	26819937	8.39	19.68	20.77	Rexo4	0	1 (ubiquitous)	exon
chr8	74967771	74967876	6.26	20.59	21.9	1700030K09Rik	0	1 (ubiquitous)	exon
chr2	30033869	30033989	6.61	20.58	21.56	D2Wsu81e	0	1 (ubiquitous)	exon
chr17	26389841	26389998	6.53	21.27	20.94	Luc7l	0	1 (ubiquitous)	exon
chr4	125998865	125999018	4.18	24.28	20.25	Adprhl2	0	1 (ubiquitous)	exon
chr1	64784213	64784338	4.47	22.35	21.88	Fzd5	0	1 (ubiquitous)	exon
chr4	46151576	46151695	5.04	24.04	19.61	Ncbp1	194	1 (ubiquitous)	exon
chr5	37380075	37380204	3.45	22.62	22.6	Wfs1	17	1 (ubiquitous)	exon
chr10	80363519	80363722	6.99	19.5	22.09	Timm13	0	1 (ubiquitous)	exon
chr11	53380867	53381004	5.62	24.79	18.15	Kif3a	0	1 (ubiquitous)	exon
chr5	43624964	43625082	3.39	22.82	22.33	Cpeb2	263	1 (ubiquitous)	exon
chr16	32079266	32079432	4.19	23.12	21.21	Pak2	0	1 (ubiquitous)	exon
chr4	132194915	132195026	6.91	24.1	17.51	Eya3	0	1 (ubiquitous)	exon
chr11	119129266	119129387	4.86	22.63	20.92	Gaa	0	1 (ubiquitous)	exon
chr1	36568689	36568813	3.9	24.81	19.67	Cnnm3	0	1 (ubiquitous)	exon
chr15	90054706	90054823	4.48	20.75	23.04	Alg10b	0	1 (ubiquitous)	exon
chr11	59263521	59263646	7.88	14.48	25.84	Jmjd4	0	1 (ubiquitous)	exon
chr2	151907631	151907762	7.04	11.08	30.07	Scrt2	367	1 (ubiquitous)	exon
chr5	129514331	129514446	3.12	23.67	21.33	Stx2	0	1 (ubiquitous)	exon
chr11	30854346	30854474	6.07	18.71	23.31	Asb3	0	1 (ubiquitous)	exon
chr7	17613165	17613284	4.77	18.66	24.62	Ppp5c	0	1 (ubiquitous)	exon
chr6	116158028	116158133	6.55	22.88	18.62	D6Wsu116e	0	1 (ubiquitous)	exon
chr13	23673458	23673591	6.39	23.73	17.91	Hist1h4d	0	1 (ubiquitous)	exon
chr7	73834780	73834906	5.48	22.07	20.45	Lins	6	1 (ubiquitous)	exon
chr11	44283943	44284070	5.29	18.57	23.86	Ublcp1	0	1 (ubiquitous)	exon
chr17	35975106	35975218	5.93	20.84	20.94	Tubb5	28	1 (ubiquitous)	exon
chr6	83106333	83106465	4.25	25.87	17.39	Wdr54	0	1 (ubiquitous)	exon
chr8	91171225	91171359	2.33	24.21	20.91	Nod2	0	1 (ubiquitous)	exon
chr17	25981484	25981595	4.95	23.04	19.35	Rhot2	201	1 (ubiquitous)	exon
chr10	76495896	76496016	4.27	18.67	24.39	Slc19a1	0	1 (ubiquitous)	exon
chr11	101303547	101303666	7.81	17.95	21.49	Rpl27	0	1 (ubiquitous)	exon
chr15	10415706	10415876	5.88	17.22	24.14	Rad1	0	1 (ubiquitous)	exon
chr8	26629227	26629359	5.08	20.75	21.36	Fgfr1	0	1 (ubiquitous)	exon
chr11	94189242	94189397	6.08	16	25.07	Ankrd40	0	1 (ubiquitous)	exon
chr13	54795176	54795306	4.85	19.94	22.34	Rnf44	15	1 (ubiquitous)	exon
chr2	120802991	120803114	5.02	22.92	19.14	Tmem62	194	1 (ubiquitous)	exon
chr19	46402861	46403050	7.5	17.11	22.45	Fbxl15	188	1 (ubiquitous)	exon
chr3	63768528	63768703	8.45	17.75	20.69	Slc33a1	0	1 (ubiquitous)	exon
chr11	103828255	103828391	5.59	24.91	16.34	Arf2	71	1 (ubiquitous)	exon
chr7	54263689	54263808	6.08	22.64	18.09	Spty2d1	0	1 (ubiquitous)	exon
chr11	106148280	106148397	8.2	18.68	19.84	Tcam1	10295	1 (ubiquitous)	exon
chr15	97923690	97923805	6.06	15.76	24.77	Senp1	195	1 (ubiquitous)	exon
chr10	13272904	13273022	9.01	16.89	20.67	Pex3	0	1 (ubiquitous)	exon
chr16	30599763	30599900	5.3	17.98	23.21	Fam43a	0	1 (ubiquitous)	exon
chr1	67085380	67085501	3.62	23.3	19.53	Lancl1	0	1 (ubiquitous)	exon
chr17	66121937	66122094	4.66	21.02	20.72	Rab31	0	1 (ubiquitous)	exon
chr6	113392507	113392618	7.92	17.94	20.53	Jagn1	0	1 (ubiquitous)	exon
chr1	99873543	99873661	3.53	21.8	21.06	B230216N24Rik	70709	1 (ubiquitous)	exon
chr7	135110977	135111097	5.49	21.61	19.22	Fus	0	1 (ubiquitous)	exon
chr2	37298748	37298888	6.78	16.11	23.4	Rabgap1	0	1 (ubiquitous)	exon
chr4	40704819	40704926	6.64	20.52	19.13	Smu1	0	1 (ubiquitous)	exon
chr11	60745532	60745657	3.84	23.11	19.27	Map2k3	0	1 (ubiquitous)	exon
chr2	69699569	69699700	4.92	22.64	18.63	Ssb	0	1 (ubiquitous)	exon
chr19	34365106	34365239	4.98	19.38	21.82	Fas	0	1 (ubiquitous)	exon
chr11	51449297	51449411	5.39	18.59	22.18	Rmnd5b	0	1 (ubiquitous)	exon
chr17	47641980	47642104	4.35	19.41	22.29	Ccnd3	0	1 (ubiquitous)	exon
chr17	30749498	30749629	4.94	23.22	17.87	Glo1	0	1 (ubiquitous)	exon
chr11	74451542	74451681	5.2	20.63	19.97	1300001I01Rik	-11316	1 (ubiquitous)	exon
chr1	174078187	174078328	4.15	21.36	20.27	Dcaf8	42	1 (ubiquitous)	exon
chr6	56873777	56873938	4.73	17.92	23.1	Nt5c3	0	1 (ubiquitous)	exon
chr11	120685363	120685561	4.85	18.84	22.05	Fasn	300	1 (ubiquitous)	exon
chr18	32070371	32070565	7.08	19.08	19.56	Sft2d3	992	1 (ubiquitous)	exon
chr19	6061221	6061363	7.93	15.17	22.55	Znhit2-ps	15	1 (ubiquitous)	exon
chr2	112333297	112333447	5.7	16.77	23.17	Aven	177	1 (ubiquitous)	exon
chr11	50071987	50072098	2.65	27.43	15.53	Ltc4s	-20015	1 (ubiquitous)	exon
chr10	62442942	62443064	4.48	19	22.09	Rufy2	0	1 (ubiquitous)	exon
chr2	94246809	94246927	5.29	20.38	19.78	Ttc17	0	1 (ubiquitous)	exon
chr2	90519365	90519519	7.79	18.59	18.93	Nup160	1994	1 (ubiquitous)	exon
chr14	46008378	46008558	2.81	22.74	19.75	Gnpnat1	0	1 (ubiquitous)	exon
chr2	150730351	150730488	4.11	20.02	21.16	Abhd12	0	1 (ubiquitous)	exon
chr12	114238593	114238708	4.01	20.01	21.09	Brf1	124	1 (ubiquitous)	exon
chr2	151368161	151368319	7.26	18.61	19.23	Fkbp1a	0	1 (ubiquitous)	exon
chr17	25910658	25910787	9.98	15.41	19.64	Narfl	0	1 (ubiquitous)	exon
chr8	96622312	96622521	5.07	20.52	19.35	Bbs2	190	1 (ubiquitous)	exon
chr10	79755131	79755290	4.63	19.93	20.35	Rps15	0	1 (ubiquitous)	exon
chr2	126834447	126834572	5.96	20.48	18.46	Ap4e1	1	1 (ubiquitous)	exon
chr10	121534084	121534199	5.68	19.31	19.89	Tmem5	0	1 (ubiquitous)	exon
chr12	111839558	111839760	3.9	18.67	22.26	Dync1h1	0	1 (ubiquitous)	exon
chr17	27993426	27993536	3.4	21	20.38	Uhrf1bp1	0	1 (ubiquitous)	exon
chr17	45570569	45570735	4.9	18.29	21.56	Cdc5l	0	1 (ubiquitous)	exon
chr8	106772356	106772471	4.36	23.41	16.93	Tk2	0	1 (ubiquitous)	exon
chr3	146113424	146113528	4.77	23.32	16.5	Ctbs	0	1 (ubiquitous)	exon
chr1	75188665	75188789	5.35	18.04	21.11	Ankzf1	0	1 (ubiquitous)	exon
chr12	86337209	86337349	6.58	17.57	20.35	Ylpm1	0	1 (ubiquitous)	exon
chr7	30023300	30023474	4.34	20.52	19.58	Yif1b	0	1 (ubiquitous)	exon
chr10	127931192	127931326	8.34	14.7	21.39	Myl6	-312	1 (ubiquitous)	exon
chr19	8848902	8849054	5.54	19.02	19.85	Tmem179b	0	1 (ubiquitous)	exon
chr19	47929472	47929586	6.97	18.01	19.42	Gsto1	0	1 (ubiquitous)	exon
chr11	69137280	69137415	4.82	15.63	23.85	Cntrob	0	1 (ubiquitous)	exon
chr16	18343913	18344077	2.35	23.97	17.98	D16H22S680E	0	1 (ubiquitous)	exon
chr9	44142755	44142873	7.22	15.83	21.24	H2afx	0	1 (ubiquitous)	exon
chr2	131178438	131178628	4.82	19.67	19.77	Rnf24	0	1 (ubiquitous)	exon
chr12	3426644	3426798	4.53	21.43	18.26	1110002L01Rik	0	1 (ubiquitous)	exon
chr4	5725496	5725648	4.39	19.06	20.75	Fam110b	154171	1 (ubiquitous)	exon
chr15	83425514	83425636	6.68	17.17	20.33	Ttll12	0	1 (ubiquitous)	exon
chr2	25066861	25066997	5.4	21.21	17.57	Cobra1	12	1 (ubiquitous)	exon
chr8	73030569	73030702	4.13	21.01	18.92	2810428I15Rik	0	1 (ubiquitous)	exon
chr14	56279246	56279401	3.97	18.34	21.73	Mdp1	0	1 (ubiquitous)	exon
chr2	26788817	26788990	5.55	18.77	19.72	Surf4	41	1 (ubiquitous)	exon
chr6	40421343	40421487	7.32	15.29	21.37	Ssbp1	0	1 (ubiquitous)	exon
chr14	63456558	63456686	2.93	27.4	13.64	Wdfy2	32	1 (ubiquitous)	exon
chr10	22451180	22451310	6.36	16.09	21.52	Tbpl1	0	1 (ubiquitous)	exon
chr11	57332069	57332207	5.1	20.69	18.17	Fam114a2	0	1 (ubiquitous)	exon
chr11	23670733	23670841	5.43	21.65	16.86	Rel	129	1 (ubiquitous)	exon
chr19	29122321	29122444	4.09	17.98	21.86	Ak3	0	1 (ubiquitous)	exon
chr6	89545560	89545679	5.05	20.85	18	Chchd6	0	1 (ubiquitous)	exon
chr5	137506106	137506236	9.99	12.91	20.97	Vgf	0	1 (ubiquitous)	exon
chr2	155969844	155970002	6.19	17.82	19.85	Romo1	0	1 (ubiquitous)	exon
chr16	30513825	30513966	6.88	16.24	20.72	Tmem44	36698	1 (ubiquitous)	exon
chr11	78059119	78059254	5.01	19.83	18.99	Supt6h	0	1 (ubiquitous)	exon
chr17	26078829	26078976	5.41	18.61	19.81	Pigq	0	1 (ubiquitous)	exon
chr18	4353506	4353634	6.18	24.47	13.17	4833419F23Rik	0	1 (ubiquitous)	exon
chr1	181733673	181733786	5.45	20.37	18	Ahctf1	360	1 (ubiquitous)	exon
chr7	91032320	91032471	2.73	22.91	18.17	Mesdc1	380	1 (ubiquitous)	exon
chr6	124915450	124915608	5.18	16.43	22.12	Cops7a	0	1 (ubiquitous)	exon
chr6	128388577	128388706	4.79	22.26	16.63	Fkbp4	0	1 (ubiquitous)	exon
chr9	100446359	100446558	3.08	20.16	20.42	Nck1	0	1 (ubiquitous)	exon
chr2	121239585	121239748	4.23	16.61	22.8	Pdia3	0	1 (ubiquitous)	exon
chr9	25060010	25060282	3.81	20.1	19.73	Sept7	0	1 (ubiquitous)	exon
chr2	35992068	35992173	4.18	19.72	19.71	Rbm18	51	1 (ubiquitous)	exon
chr2	158450608	158450714	4.1	18.21	21.27	Actr5	0	1 (ubiquitous)	exon
chr7	4100887	4101001	4.56	20.68	18.3	Leng9	473	1 (ubiquitous)	exon
chr17	73267624	73267751	3.98	18.83	20.64	Lbh	0	1 (ubiquitous)	exon
chr6	59158846	59159008	5.27	17.71	20.47	Tigd2	0	1 (ubiquitous)	exon
chr18	70689916	70690027	3.61	19.78	20	Poli	0	1 (ubiquitous)	exon
chr5	111268570	111268693	4.28	25.46	13.63	Hscb	103	1 (ubiquitous)	exon
chr10	20672398	20672520	4.18	22.14	16.98	Ahi1	46	1 (ubiquitous)	exon
chr3	131006034	131006176	4.27	21.55	17.46	Cyp2u1	0	1 (ubiquitous)	exon
chr11	106640712	106640889	5.11	19.41	18.7	Polg2	0	1 (ubiquitous)	exon
chr5	136108484	136108611	5.72	17.6	19.9	Rhbdd2	0	1 (ubiquitous)	exon
chr17	29797475	29797667	4.86	17.95	20.4	Ftsjd2	0	1 (ubiquitous)	exon
chr12	73765695	73765814	4.73	20.71	17.72	Dhrs7	1	1 (ubiquitous)	exon
chr8	116159650	116159767	7.31	17.1	18.74	Mon1b	0	1 (ubiquitous)	exon
chr7	106976732	106976879	8.21	18.35	16.56	Neu3	48	1 (ubiquitous)	exon
chr1	7079004	7079154	4.11	18.95	20.06	Pcmtd1	4	1 (ubiquitous)	exon
chr6	83864304	83864499	7.81	17.31	17.9	Zfml	0	1 (ubiquitous)	exon
chr2	73270055	73270159	8.16	15.89	18.93	Gpr155	-45601	1 (ubiquitous)	exon
chr11	50139067	50139191	4.74	19.28	18.96	Canx	0	1 (ubiquitous)	exon
chr10	122513343	122513474	3.62	23.38	15.93	Mon2	87	1 (ubiquitous)	exon
chr8	113783021	113783168	3.64	19.67	19.62	Glg1	0	1 (ubiquitous)	exon
chr5	144383256	144383388	5.01	18.15	19.66	Cyth3	0	1 (ubiquitous)	exon
chr8	87502527	87502631	4.67	20.82	17.31	Junb	16	1 (ubiquitous)	exon
chr2	145760454	145760622	5.51	18.59	18.67	4930529M08Rik	0	1 (ubiquitous)	exon
chr6	13557961	13558080	7.45	17.73	17.54	Tmem168	0	1 (ubiquitous)	exon
chr11	100480869	100481042	4.91	18.38	19.37	Dnajc7	440	1 (ubiquitous)	exon
chr7	119571364	119571472	4.01	15.54	23.11	Parva	145	1 (ubiquitous)	exon
chr11	98927444	98927594	5.87	15.33	21.44	Tns4	23026	1 (ubiquitous)	exon
chr5	23670774	23670941	4.41	16.77	21.31	Nupl2	0	1 (ubiquitous)	exon
chr1	74849757	74849878	2.93	25.86	13.62	Wnt10a	11165	1 (ubiquitous)	exon
chr2	25978174	25978376	3.49	16.29	22.62	Nacc2	0	1 (ubiquitous)	exon
chr7	54101103	54101250	4.78	22.62	14.98	Ldha	0	1 (ubiquitous)	exon
chr12	112951392	112951522	6.41	14.64	21.29	Bag5	0	1 (ubiquitous)	exon
chr19	45635099	45635239	8.94	17.91	15.47	Dpcd	0	1 (ubiquitous)	exon
chr6	136776614	136776740	6.24	20.92	15.15	Wbp11	0	1 (ubiquitous)	exon
chr1	138311780	138311908	4.89	21.69	15.71	Ddx59	0	1 (ubiquitous)	exon
chr1	136798933	136799041	11.24	17.47	13.57	Ppp1r12b	53476	1 (ubiquitous)	exon
chr7	119369292	119369432	5.98	18.76	17.42	Mical2	0	1 (ubiquitous)	exon
chr11	109512203	109512323	4.57	20.88	16.71	Prkar1a	0	1 (ubiquitous)	exon
chr11	83567229	83567349	3.77	17.34	21.01	Heatr6	91	1 (ubiquitous)	exon
chr17	34161524	34161699	3.68	20.16	18.22	Ring1	0	1 (ubiquitous)	exon
chr7	148514081	148514212	3.55	20.12	18.33	Tmem80	53	1 (ubiquitous)	exon
chr2	118375344	118375479	4.23	17.62	20.14	Bmf	0	1 (ubiquitous)	exon
chr2	28438444	28438589	6.97	16.97	18.03	Gtf3c5	210	1 (ubiquitous)	exon
chr10	80052997	80053161	3.98	19.88	18.11	Fam108a	0	1 (ubiquitous)	exon
chr9	79607547	79607696	6.71	15.65	19.61	Cox7a2	0	1 (ubiquitous)	exon
chr1	184054881	184055002	3.67	20.34	17.95	Srp9	14	1 (ubiquitous)	exon
chr11	83105179	83105301	5.58	20.3	16	AA465934	0	1 (ubiquitous)	exon
chr8	107911216	107911322	13.51	15.35	13	Plekhg4	11936	1 (ubiquitous)	exon
chr11	99519797	99519991	3.76	26.4	11.68	Gm11563	282	1 (ubiquitous)	exon
chr8	122364347	122364496	7.46	14.52	19.86	Cotl1	0	1 (ubiquitous)	exon
chr2	34627613	34627740	7.4	14.1	20.33	Hspa5	4	1 (ubiquitous)	exon
chr2	163298261	163298408	8.11	17.63	16.09	2310001K24Rik	0	1 (ubiquitous)	exon
chr1	168309437	168309546	3.36	16.68	21.74	Tada1	140	1 (ubiquitous)	exon
chr8	87956652	87956790	3.67	17.72	20.38	4921524J17Rik	0	1 (ubiquitous)	exon
chr12	86814803	86814937	3.74	22.48	15.54	Fos	0	1 (ubiquitous)	exon
chr1	99666552	99666727	4.97	18.12	18.64	Ppip5k2	0	1 (ubiquitous)	exon
chr1	97210205	97210377	3.31	17.19	21.05	Fam174a	1	1 (ubiquitous)	exon
chr2	28695798	28695952	6.45	14.67	20.39	Gtf3c4	0	1 (ubiquitous)	exon
chr1	94728260	94728395	2.51	18.63	20.36	Gpc1	0	1 (ubiquitous)	exon
chr19	7114394	7114501	4.79	13.54	23.1	Stip1	15	1 (ubiquitous)	exon
chr18	38456257	38456419	6.38	15.21	19.84	Rnf14	0	1 (ubiquitous)	exon
chr17	34724477	34724661	3.99	17.39	20.01	Gpsm3	-2090	1 (ubiquitous)	exon
chr1	71603724	71603835	4.27	19.53	17.45	Atic	0	1 (ubiquitous)	exon
chr7	87343457	87343595	3.09	17.64	20.5	Sema4b	11731	1 (ubiquitous)	exon
chr4	56815103	56815258	5.75	17.89	17.57	BC026590	0	1 (ubiquitous)	exon
chr15	81021099	81021249	3.89	20.7	16.6	Mkl1	0	1 (ubiquitous)	exon
chr2	156546482	156546700	5.71	16.6	18.88	Dlgap4	-21	1 (ubiquitous)	exon
chr9	64188947	64189096	5.94	12.4	22.83	Dis3l	0	1 (ubiquitous)	exon
chr8	26707529	26707673	4.43	20.75	15.98	Letm2	286	1 (ubiquitous)	exon
chr15	85709775	85709892	4.45	21.29	15.4	Trmu	19	1 (ubiquitous)	exon
chr15	79158694	79158802	3.69	16.55	20.9	Pla2g6	0	1 (ubiquitous)	exon
chr1	91351334	91351479	2.78	19.17	19.14	Agap1	0	1 (ubiquitous)	exon
chr19	4012660	4012788	6.98	19.56	14.51	Ndufv1	0	1 (ubiquitous)	exon
chr5	114185755	114185863	3.56	16.93	20.54	Ficd	0	1 (ubiquitous)	exon
chr4	151505197	151505332	4.68	19.35	16.96	Espn	-2164	1 (ubiquitous)	exon
chr8	105308888	105309016	3.15	19.51	18.31	Cdh11	0	1 (ubiquitous)	exon
chr17	45643753	45643868	5.71	17.27	17.99	Aars2	0	1 (ubiquitous)	exon
chr12	77471373	77471589	4.24	20.35	16.34	Zbtb1	121	1 (ubiquitous)	exon
chr19	5424826	5424961	4.04	14.62	22.24	Drap1	0	1 (ubiquitous)	exon
chr9	59139373	59139491	5.5	17.93	17.47	Adpgk	0	1 (ubiquitous)	exon
chr9	108250147	108250263	4.42	16.93	19.51	Usp4	0	1 (ubiquitous)	exon
chr11	72565582	72565748	10.52	12.55	17.78	Cyb5d2	43593	1 (ubiquitous)	exon
chr2	24790611	24790734	3.57	18.98	18.3	Arrdc1	67	1 (ubiquitous)	exon
chr19	60019401	60019548	5.56	14.96	20.27	Rab11fip2	9	1 (ubiquitous)	exon
chr2	34609779	34610001	4.5	16.08	20.19	Gapvd1	751	1 (ubiquitous)	exon
chr2	126959626	126959742	4.73	16.65	19.34	Ncaph	0	1 (ubiquitous)	exon
chr2	131855560	131855671	3.43	20.08	17.19	Rassf2	53	1 (ubiquitous)	exon
chr17	15963431	15963558	3.77	21.35	15.53	Rgmb	0	1 (ubiquitous)	exon
chr6	88415357	88415499	5.4	14.69	20.45	Ruvbl1	0	1 (ubiquitous)	exon
chr11	116689247	116689402	2.89	18	19.64	Mxra7	0	1 (ubiquitous)	exon
chr5	137043145	137043272	3.79	17.74	18.99	Cux1	3	1 (ubiquitous)	exon
chr17	44951401	44951647	6.9	15.61	17.99	Runx2	99	1 (ubiquitous)	exon
chr1	92499960	92500127	6.33	18.07	16.04	Cops8	0	1 (ubiquitous)	exon
chrX	7816066	7816183	7.62	18.85	13.96	Ftsj1	13349	1 (ubiquitous)	exon
chr1	51535162	51535300	5.37	18.39	16.67	Obfc2a	0	1 (ubiquitous)	exon
chr2	49306992	49307102	3.04	21.36	16	Epc2	0	1 (ubiquitous)	exon
chr6	88852357	88852497	6.53	16.56	17.26	Tpra1	113	1 (ubiquitous)	exon
chr11	109582875	109582983	3.97	20.57	15.79	Fam20a	587	1 (ubiquitous)	exon
chr2	164286444	164286577	6.97	16.01	17.32	Sys1	0	1 (ubiquitous)	exon
chr8	87427017	87427132	3.7	13.36	23.22	Klf1	1191	1 (ubiquitous)	exon
chr12	85749915	85750034	3.41	15.37	21.42	Entpd5	0	1 (ubiquitous)	exon
chr18	64648528	64648676	3.8	20.5	15.88	Fech	44	1 (ubiquitous)	exon
chr8	82235526	82235657	6.6	15.6	17.97	Abce1	0	1 (ubiquitous)	exon
chr3	127256146	127256364	4.1	16.27	19.77	Larp7	0	1 (ubiquitous)	exon
chr6	113574176	113574321	4.27	20.07	15.77	Vhl	162	1 (ubiquitous)	exon
chr4	108079162	108079301	4.51	18.94	16.66	Gpx7	17	1 (ubiquitous)	exon
chr11	76057180	76057296	6.35	16.11	17.64	Glod4	0	1 (ubiquitous)	exon
chr5	125079636	125079806	1.87	20.01	18.19	Atp6v0a2	0	1 (ubiquitous)	exon
chr1	192850229	192850343	7.28	16.18	16.6	Mfsd7b	-161	1 (ubiquitous)	exon
chr6	134591011	134591135	4.71	15.39	19.94	Loh12cr1	54	1 (ubiquitous)	exon
chr11	97888215	97888361	5.98	15.41	18.61	Rpl19	0	1 (ubiquitous)	exon
chr17	15080042	15080205	5.15	18.73	16.11	Wdr27	0	1 (ubiquitous)	exon
chr6	86388581	86388701	6.59	11.74	21.64	C87436	0	1 (ubiquitous)	exon
chr11	6446810	6446968	2.02	16.37	21.46	Ccm2	0	1 (ubiquitous)	exon
chr11	58768533	58768669	5.76	16.23	17.85	Hist3h2a	347	1 (ubiquitous)	exon
chr5	138125854	138125976	3.31	20.97	15.54	Agfg2	0	1 (ubiquitous)	exon
chr17	71901355	71901460	6.12	21.56	12.13	Spdya	0	1 (ubiquitous)	exon
chr11	51398254	51398374	4.74	20.03	15.04	Agxt2l2	0	1 (ubiquitous)	exon
chr17	15147067	15147228	5.82	17.24	16.72	Gm3417	0	1 (ubiquitous)	exon
chr15	78861315	78861441	4.42	18.7	16.65	Gcat	12	1 (ubiquitous)	exon
chr4	125724149	125724285	6.03	17.46	16.26	Mrps15	0	1 (ubiquitous)	exon
chr13	6547364	6547510	3.42	20.49	15.83	Pitrm1	0	1 (ubiquitous)	exon
chr6	71781318	71781448	5	16.27	18.46	Immt	0	1 (ubiquitous)	exon
chr10	7383060	7383191	4.6	16.58	18.44	A630066F11Rik	0	1 (ubiquitous)	exon
chr18	10325115	10325245	4.16	19.66	15.79	Greb1l	0	1 (ubiquitous)	exon
chr1	64579374	64579507	2.84	18.84	17.93	Creb1	0	1 (ubiquitous)	exon
chr11	78798341	78798457	11.32	13.84	14.43	Lgals9	0	1 (ubiquitous)	exon
chr9	53418371	53418498	4.4	18.39	16.77	Acat1	0	1 (ubiquitous)	exon
chr4	129373968	129374133	3.33	18.23	17.91	Tmem39b	0	1 (ubiquitous)	exon
chr11	115336917	115337066	5.15	16.51	17.79	Armc7	0	1 (ubiquitous)	exon
chr11	62270762	62270898	4.49	14.34	20.6	Ncor1	0	1 (ubiquitous)	exon
chr15	81977682	81977804	4.02	21.36	14.01	Srebf2	0	1 (ubiquitous)	exon
chr2	32390814	32390955	3.13	16.34	19.92	Fam102a	0	1 (ubiquitous)	exon
chr17	23701102	23701218	4.13	18.42	16.82	Zfp213	0	1 (ubiquitous)	exon
chr3	103083453	103083593	3.24	18.16	17.88	Trim33	238	1 (ubiquitous)	exon
chr7	36340407	36340523	5.6	13.88	19.76	Nudt19	424	1 (ubiquitous)	exon
chr17	33897211	33897349	4.15	20.78	14.26	Rab11b	82	1 (ubiquitous)	exon
chrX	68745825	68745926	4.64	18.39	16.13	Cd99l2	98	1 (ubiquitous)	exon
chr15	78858789	78858972	3.54	15.68	19.94	H1f0	148	1 (ubiquitous)	exon
chr4	136854633	136854777	8.55	18.41	12.19	Wnt4	21084	1 (ubiquitous)	exon
chr10	80820267	80820410	4.89	17.4	16.77	F630110N24Rik	0	1 (ubiquitous)	exon
chr11	60692315	60692445	4.99	16	18.04	Tmem11	95	1 (ubiquitous)	exon
chr19	8787824	8787967	7.14	16.27	15.43	Slc3a2	420	1 (ubiquitous)	exon
chr9	96761294	96761417	4.53	19.83	14.43	Acpl2	28424	1 (ubiquitous)	exon
chr5	33361502	33361638	3.54	17.38	17.85	Ywhah	38	1 (ubiquitous)	exon
chr5	112755339	112755455	4.68	15.28	18.8	Tfip11	0	1 (ubiquitous)	exon
chr13	120276557	120276664	8.05	14.04	16.64	Gm7120	-182	1 (ubiquitous)	exon
chr5	141178125	141178336	4.36	18.97	15.38	Iqce	0	1 (ubiquitous)	exon
chr4	43023026	43023209	2.77	16.26	19.65	Fancg	0	1 (ubiquitous)	exon
chr13	64413883	64414029	3.81	16.05	18.75	1110018J18Rik	0	1 (ubiquitous)	exon
chr1	14299984	14300091	3.75	19.5	15.36	Eya1	189	1 (ubiquitous)	exon
chr15	98748465	98748574	5.5	14.59	18.46	Lmbr1l	0	1 (ubiquitous)	exon
chr5	149364082	149364254	3.01	13.62	21.88	Ubl3	110	1 (ubiquitous)	exon
chr11	114913655	114913771	12.88	8.45	17.12	Cd300lh	-4047	1 (ubiquitous)	exon
chr13	52626132	52626246	4.05	17.58	16.8	Diras2	0	1 (ubiquitous)	exon
chr16	20672819	20672954	3.58	17.8	17.02	Eif4g1	0	1 (ubiquitous)	exon
chr7	118172434	118172562	3.79	20.75	13.81	Ctr9	0	1 (ubiquitous)	exon
chr8	124900468	124900578	4.94	17.28	16.08	Zc3h18	0	1 (ubiquitous)	exon
chr8	125626243	125626392	6.12	16.01	16.06	Rpl13	0	1 (ubiquitous)	exon
chr4	73897738	73897905	4.54	18.19	15.46	Kdm4c	0	1 (ubiquitous)	exon
chr14	13116677	13116795	4.83	18.86	14.49	3830406C13Rik	0	1 (ubiquitous)	exon
chr7	148748063	148748213	4.22	14.51	19.45	Ap2a2	0	1 (ubiquitous)	exon
chr1	43155518	43155637	3.29	20.11	14.77	AI597479	0	1 (ubiquitous)	exon
chr13	33096464	33096625	4.97	13.82	19.36	Serpinb9	55	1 (ubiquitous)	exon
chr6	84537879	84537988	2.89	20.01	15.25	Cyp26b1	5816	1 (ubiquitous)	exon
chr8	87185564	87185685	4.14	19.44	14.53	Ier2	1066	1 (ubiquitous)	exon
chr5	53225379	53225494	7.61	14.49	16	Anapc4	6	1 (ubiquitous)	exon
chr11	59319676	59319851	7.8	11.5	18.72	Zkscan17	291	1 (ubiquitous)	exon
chr9	56775940	56776054	5.08	17.38	15.54	Snx33	124	1 (ubiquitous)	exon
chr1	163899190	163899330	5.03	15.2	17.75	4930558K02Rik	0	1 (ubiquitous)	exon
chr2	152858105	152858210	15.35	11.53	11.06	Xkr7	518	1 (ubiquitous)	exon
chr11	118280224	118280409	3.13	18.35	16.45	Cant1	0	1 (ubiquitous)	exon
chr1	75176278	75176397	5.66	21.21	11.04	Abcb6	460	1 (ubiquitous)	exon
chr1	62749916	62750192	2.68	17.6	17.62	Nrp2	26	1 (ubiquitous)	exon
chr4	34562179	34562305	5.14	15.27	17.49	Orc3	0	1 (ubiquitous)	exon
chr19	46764355	46764467	4.63	15.51	17.75	2010012O05Rik	0	1 (ubiquitous)	exon
chr17	35137816	35138030	5.69	16.18	16.01	Vars	0	1 (ubiquitous)	exon
chr7	82600411	82600534	4.37	17.96	15.5	Akap13	0	1 (ubiquitous)	exon
chr4	122536764	122536890	17.72	7.48	12.62	Ppt1	23295	1 (ubiquitous)	exon
chr7	36473959	36474062	3.05	23.61	11.15	Pdcd5	-41459	1 (ubiquitous)	exon
chr14	34260225	34260350	3.47	15.91	18.42	Mapk8	0	1 (ubiquitous)	exon
chr5	121835531	121835696	2.62	20.73	14.34	Trafd1	0	1 (ubiquitous)	exon
chr10	12642376	12642480	7.18	14.22	16.25	B230208H11Rik	445	1 (ubiquitous)	exon
chr1	157887924	157888083	3.97	18.33	15.3	Tor1aip2	0	1 (ubiquitous)	exon
chr1	183081003	183081121	5.1	15.68	16.81	Cnih4	0	1 (ubiquitous)	exon
chr17	88862147	88862293	7.21	16.02	14.32	Foxn2	22096	1 (ubiquitous)	exon
chr11	121065919	121066034	4.39	15.86	17.26	1110031I02Rik	0	1 (ubiquitous)	exon
chr11	69694401	69694571	3.76	14.86	18.85	Kctd11	0	1 (ubiquitous)	exon
chr9	57449309	57449443	3.4	19.37	14.68	Cplx3	4645	1 (ubiquitous)	exon
chr18	46685355	46685517	2.23	17.73	17.48	Fem1c	108	1 (ubiquitous)	exon
chr5	118605345	118605506	5.52	15.82	16.07	Fbxw8	0	1 (ubiquitous)	exon
chr19	42593251	42593379	5.31	13.68	18.39	D19Ertd386e	0	1 (ubiquitous)	exon
chr2	180436713	180436848	6.49	14.43	16.41	Dido1	0	1 (ubiquitous)	exon
chr4	118081918	118082044	5.77	13.96	17.58	Med8	0	1 (ubiquitous)	exon
chr6	122552302	122552439	9.52	9.81	17.93	Apobec1	23	1 (ubiquitous)	exon
chr1	174056857	174056980	3.89	17.81	15.49	Pex19	0	1 (ubiquitous)	exon
chr11	120209703	120209848	4.4	18.09	14.69	Actg1	0	1 (ubiquitous)	exon
chr18	68459800	68459920	5.95	14.54	16.69	4933403F05Rik	67	1 (ubiquitous)	exon
chr3	36762003	36762131	3.71	17.71	15.7	4932438A13Rik	0	1 (ubiquitous)	exon
chr14	57287099	57287217	2.94	21.29	12.87	Mphosph8	15	1 (ubiquitous)	exon
chr16	17530816	17530941	5.36	18.11	13.57	Thap7	204	1 (ubiquitous)	exon
chr2	156022402	156022527	4.17	16.11	16.73	Phf20	20	1 (ubiquitous)	exon
chr3	14533758	14533875	3.05	15.79	18.12	Lrrcc1	0	1 (ubiquitous)	exon
chr5	111082408	111082533	3.83	16.8	16.26	Ddx51	0	1 (ubiquitous)	exon
chr3	88307120	88307248	3.64	20.23	13	Lmna	6	1 (ubiquitous)	exon
chr18	34490732	34490887	5.29	14.79	16.78	Srp19	0	1 (ubiquitous)	exon
chr8	18846481	18846621	4.05	18.87	13.93	Agpat5	203	1 (ubiquitous)	exon
chr18	57134949	57135085	4.15	17.64	14.99	C330018D20Rik	0	1 (ubiquitous)	exon
chr1	186555578	186555694	3.43	22.04	11.28	Hlx	678	1 (ubiquitous)	exon
chr3	90417038	90417182	6.14	16.12	14.49	S100a6	223	1 (ubiquitous)	exon
chr7	19543318	19543476	2.97	17.91	15.86	Nanos2	-29397	1 (ubiquitous)	exon
chr5	3596169	3596274	5.43	12.47	18.81	Pex1	104	1 (ubiquitous)	exon
chr11	113063057	113063168	4.8	14.03	17.86	2610035D17Rik	0	1 (ubiquitous)	exon
chr2	48804672	48804797	6.12	13.47	17.1	Orc4	0	1 (ubiquitous)	exon
chr17	80606456	80606635	4.99	16.26	15.39	Srsf7	10	1 (ubiquitous)	exon
chr3	152484296	152484413	11.12	9.04	16.43	Pigk	107233	1 (ubiquitous)	exon
chr11	54846804	54846947	4.28	18.28	13.99	Anxa6	26	1 (ubiquitous)	exon
chr10	3219818	3219943	9.25	11.13	16.14	Cnksr3	85515	1 (ubiquitous)	exon
chr1	88483634	88483747	5.37	12.33	18.82	Cops7b	0	1 (ubiquitous)	exon
chr11	68829466	68829600	8.06	15.6	12.78	1500010J02Rik	54	1 (ubiquitous)	exon
chr14	52604443	52604583	2.08	15.47	18.88	Arhgef40	0	1 (ubiquitous)	exon
chr13	12553707	12553831	3.37	17.11	15.92	Lgals8	174	1 (ubiquitous)	exon
chr18	24762209	24762372	3.81	16.76	15.82	Slc39a6	0	1 (ubiquitous)	exon
chr1	174493206	174493323	2.32	21.48	12.59	Vsig8	3170	1 (ubiquitous)	exon
chr5	123526174	123526391	2.41	19.12	14.85	Tmem120b	0	1 (ubiquitous)	exon
chr1	192752361	192752505	2.9	15.1	18.36	Angel2	0	1 (ubiquitous)	exon
chr2	25356328	25356464	6.82	13.66	15.83	Fbxw5	31	1 (ubiquitous)	exon
chr9	13631418	13631558	4.56	17.57	14.17	Cep57	0	1 (ubiquitous)	exon
chr4	116793086	116793211	13.44	12.08	10.74	Btbd19	5119	1 (ubiquitous)	exon
chr2	90757754	90757954	5.75	10.78	19.72	Ptpmt1	253	1 (ubiquitous)	exon
chr11	80290570	80290683	3.72	16.07	16.39	Cdk5r1	23	1 (ubiquitous)	exon
chr3	86724700	86724878	3.94	18.94	13.27	Dclk2	0	1 (ubiquitous)	exon
chr11	58791958	58792090	2.62	21.33	12.19	Trim11	341	1 (ubiquitous)	exon
chr11	69495460	69495648	5.02	14.91	16.17	Senp3	0	1 (ubiquitous)	exon
chr9	108710684	108710799	5.82	12.21	18.05	Nckipsd	0	1 (ubiquitous)	exon
chr6	108615787	108615902	7.96	19.94	8.16	Bhlhe40	5165	1 (ubiquitous)	exon
chr2	75670179	75670311	3.73	14.87	17.43	Agps	0	1 (ubiquitous)	exon
chr12	52449239	52449410	3.91	17.9	14.19	G2e3	23	1 (ubiquitous)	exon
chrX	12858096	12858234	3.35	18.31	14.3	Ddx3x	0	1 (ubiquitous)	exon
chr8	35217537	35217699	4.37	18.85	12.74	Tmem66	0	1 (ubiquitous)	exon
chr16	15594550	15594659	4.8	15.89	15.22	Ube2v2	0	1 (ubiquitous)	exon
chr2	167514409	167514565	3.23	15.22	17.45	Cebpb	0	1 (ubiquitous)	exon
chr19	5272980	5273141	4.17	12.34	19.31	Pacs1	0	1 (ubiquitous)	exon
chr6	47763284	47763391	4.67	12.14	18.97	Pdia4	120	1 (ubiquitous)	exon
chr11	114536783	114536913	3.04	18.04	14.7	Ttyh2	2	1 (ubiquitous)	exon
chr4	138908466	138908603	4.01	18.96	12.73	C230096C10Rik	0	1 (ubiquitous)	exon
chr11	77893806	77893909	5.24	15.86	14.57	Eral1	0	1 (ubiquitous)	exon
chr3	57096885	57097026	4.91	17.19	13.51	Tm4sf1	8815	1 (ubiquitous)	exon
chr15	95621236	95621368	4.6	14.09	16.92	Ano6	0	1 (ubiquitous)	exon
chr6	90554862	90554964	3.28	13.83	18.5	Slc41a3	0	1 (ubiquitous)	exon
chr13	9275755	9275914	3.53	14.71	17.37	Dip2c	0	1 (ubiquitous)	exon
chr7	26022747	26022912	5.62	9.78	20.2	Gsk3a	0	1 (ubiquitous)	exon
chr1	88600363	88600477	4.47	14.82	16.3	Dis3l2	0	1 (ubiquitous)	exon
chr17	15841891	15842057	3.65	17.99	13.88	Chd1	0	1 (ubiquitous)	exon
chr2	29643722	29643866	4.55	16.29	14.66	Coq4	0	1 (ubiquitous)	exon
chr18	56732551	56732673	4.84	12.75	17.91	Aldh7a1	0	1 (ubiquitous)	exon
chr7	108450439	108450579	3.07	14.4	17.86	Atg16l2	23	1 (ubiquitous)	exon
chr11	78335988	78336108	8.88	10.12	16.29	Poldip2	10191	1 (ubiquitous)	exon
chr1	137180479	137180689	4.87	14.28	16.13	Rnpep	0	1 (ubiquitous)	exon
chr4	86221509	86221663	5.45	15.11	14.72	Rraga	0	1 (ubiquitous)	exon
chr5	110698780	110698915	3.73	17.35	14.17	Pgam5	3	1 (ubiquitous)	exon
chr10	82321925	82322054	4.25	14.1	16.86	Txnrd1	0	1 (ubiquitous)	exon
chr10	62041095	62041215	6.22	13.65	15.31	2510003E04Rik	0	1 (ubiquitous)	exon
chrX	147955547	147955659	5.49	13.3	16.37	Phf8	333	1 (ubiquitous)	exon
chr10	69903514	69903623	6.56	12.81	15.78	Fam13c	-35	1 (ubiquitous)	exon
chr16	44347509	44347649	3.51	15.21	16.42	Spice1	0	1 (ubiquitous)	exon
chr16	38088682	38088820	4.71	18.27	12.15	Gsk3b	-267	1 (ubiquitous)	exon
chr12	76836561	76836677	2.59	14.88	17.64	Sgpp1	39	1 (ubiquitous)	exon
chr15	72891432	72891551	7.13	14.91	13.06	Trappc9	83	1 (ubiquitous)	exon
chr2	29804590	29804783	7.12	14.02	13.93	Gle1	13662	1 (ubiquitous)	exon
chr11	61162980	61163096	5.28	16.68	13.09	Slc47a2	-6619	1 (ubiquitous)	exon
chr8	119517240	119517367	2.55	21.84	10.62	Gcsh	0	1 (ubiquitous)	exon
chr3	32428403	32428516	3	17.52	14.43	Mfn1	0	1 (ubiquitous)	exon
chr10	82226779	82226934	3.39	13.62	17.89	Nfyb	0	1 (ubiquitous)	exon
chr12	85958332	85958464	4.43	12.59	17.87	Abcd4	0	1 (ubiquitous)	exon
chr2	126148469	126148572	17.77	6.76	10.31	Atp8b4	168717	1 (ubiquitous)	exon
chr7	82993221	82993334	2.44	18.84	13.53	Klhl25	0	1 (ubiquitous)	exon
chr4	94717352	94717513	2.49	18.63	13.69	Jun	1400	1 (ubiquitous)	exon
chr7	29651054	29651192	4.73	14.76	15.31	Lgals7	1650	1 (ubiquitous)	exon
chr9	107456989	107457115	4.54	14.68	15.55	Rassf1	3	1 (ubiquitous)	exon
chr17	6317392	6317531	3.02	18.89	12.83	Dynlt1a	0	1 (ubiquitous)	exon
chr14	21871387	21871506	4.16	15.8	14.77	Ap3m1	158	1 (ubiquitous)	exon
chr2	128926718	128926826	4.04	14.36	16.32	Polr1b	0	1 (ubiquitous)	exon
chr10	127846779	127846921	3.69	15.63	15.39	Obfc2b	0	1 (ubiquitous)	exon
chr2	127096349	127096493	5.46	13.66	15.57	Stard7	385	1 (ubiquitous)	exon
chr13	55519461	55519589	6.87	15.13	12.67	Pfn3	-2869	1 (ubiquitous)	exon
chrX	130223438	130223548	5.91	16.42	12.19	Pcdh19	0	1 (ubiquitous)	exon
chr10	61158193	61158357	5.31	13.29	15.91	Tysnd1	0	1 (ubiquitous)	exon
chr7	134655463	134655617	3.98	16.09	14.43	1700008J07Rik	766	1 (ubiquitous)	exon
chr11	97393144	97393279	7.69	13.01	13.79	Srcin1	43161	1 (ubiquitous)	exon
chr16	5013546	5013654	4.08	16.67	13.72	Rogdi	0	1 (ubiquitous)	exon
chr7	119261833	119261988	2.57	17	14.84	Dkk3	40583	1 (ubiquitous)	exon
chr10	81106402	81106572	6.14	13.53	14.74	Gm10778	-5242	1 (ubiquitous)	exon
chr11	115826387	115826503	5.26	21.58	7.57	Itgb4	-9536	1 (ubiquitous)	exon
chr7	25332115	25332232	4.07	15.1	15.18	Xrcc1	0	1 (ubiquitous)	exon
chr10	41529370	41529494	4.91	15.42	13.99	Cep57l1	0	1 (ubiquitous)	exon
chr5	115729651	115729776	4.13	18.55	11.64	Coq5	0	1 (ubiquitous)	exon
chr3	145239155	145239265	4.61	14.31	15.4	Znhit6	0	1 (ubiquitous)	exon
chr13	78303143	78303251	3.84	17.68	12.79	Nr2f1	34992	1 (ubiquitous)	exon
chr4	115457523	115457657	3.98	13.24	17.09	Atpaf1	0	1 (ubiquitous)	exon
chr15	11329326	11329452	5.13	14.45	14.73	Tars	0	1 (ubiquitous)	exon
chr2	33585844	33586134	3.17	22.47	8.65	Lmx1b	-89814	1 (ubiquitous)	exon
chr11	5420902	5421060	2.05	18	14.24	Xbp1	0	1 (ubiquitous)	exon
chr6	124881314	124881521	4.83	13.46	15.99	Mlf2	0	1 (ubiquitous)	exon
chrX	148776914	148777016	4.47	16.48	13.32	Tspyl2	11	1 (ubiquitous)	exon
chr17	15178431	15178592	4.16	14.01	16.08	Gm3417	0	1 (ubiquitous)	exon
chr11	88816662	88816783	3.83	17.09	13.32	Scpep1	0	1 (ubiquitous)	exon
chr8	27087068	27087194	3.86	17.37	13	Hgsnat	22	1 (ubiquitous)	exon
chr3	33918984	33919107	4.19	11.28	18.69	Fxr1	0	1 (ubiquitous)	exon
chr5	123064393	123064535	2.5	16.9	14.75	Ift81	0	1 (ubiquitous)	exon
chr11	73012954	73013061	3.75	15.63	14.72	Shpk	0	1 (ubiquitous)	exon
chr14	66915726	66915836	4.54	16.06	13.5	Trim35	-26	1 (ubiquitous)	exon
chr11	69651972	69652105	3.38	16.54	14.17	1810027O10Rik	0	1 (ubiquitous)	exon
chr16	55973873	55973994	3.35	15.25	15.42	Zbtb11	0	1 (ubiquitous)	exon
chr5	141083249	141083426	3.4	15.74	14.82	Lfng	0	1 (ubiquitous)	exon
chr2	105239234	105239386	4.67	14.9	14.38	Rcn1	90	1 (ubiquitous)	exon
chrX	92907028	92907151	3.77	13.73	16.44	Zc3h12b	12	1 (ubiquitous)	exon
chr10	74674776	74674888	4.06	11.22	18.66	Specc1l	0	1 (ubiquitous)	exon
chr8	89147912	89148070	2.57	15.47	15.88	Lonp2	0	1 (ubiquitous)	exon
chr3	132613086	132613247	1.79	16.57	15.52	Npnt	8	1 (ubiquitous)	exon
chr18	80452903	80453045	3.36	12.52	17.99	Pqlc1	0	1 (ubiquitous)	exon
chr8	86773532	86773688	4.84	13.55	15.42	D8Ertd738e	0	1 (ubiquitous)	exon
chr1	172815517	172815651	3.63	13.99	16.19	Dusp12	20	1 (ubiquitous)	exon
chr11	57981959	57982079	4.2	12.46	17.12	Gemin5	0	1 (ubiquitous)	exon
chr2	120435051	120435198	4.63	15.77	13.36	Lrrc57	0	1 (ubiquitous)	exon
chr15	32850410	32850601	3.41	14.77	15.58	Sdc2	0	1 (ubiquitous)	exon
chr18	25327168	25327298	2.93	13.61	17.19	5730494M16Rik	80	1 (ubiquitous)	exon
chr2	152758844	152758978	4.76	13.89	15.05	Foxs1	0	1 (ubiquitous)	exon
chr10	79601986	79602092	2.84	19.87	10.97	Dos	20	1 (ubiquitous)	exon
chr19	8925264	8925374	6.09	13.44	14.15	Lrrn4cl	0	1 (ubiquitous)	exon
chr8	81923290	81923431	3.2	17.36	13.12	Smad1	0	1 (ubiquitous)	exon
chr10	82161751	82161877	2.86	12.56	18.23	Hcfc2	0	1 (ubiquitous)	exon
chr17	15533198	15533340	5.05	16.86	11.74	Fam120b	0	1 (ubiquitous)	exon
chr8	3500440	3500595	2.92	17.2	13.52	Mcoln1	0	1 (ubiquitous)	exon
chr6	72566655	72566780	4.41	15.44	13.75	Tgoln2	0	1 (ubiquitous)	exon
chr9	14185380	14185545	2.23	16.56	14.8	Endod1	141	1 (ubiquitous)	exon
chr8	75072124	75072281	2.64	14.25	16.69	Med26	0	1 (ubiquitous)	exon
chr10	126478933	126479098	3.19	17.4	12.94	Mettl1	0	1 (ubiquitous)	exon
chr12	109661252	109661485	2.05	14.26	17.22	Eml1	227	1 (ubiquitous)	exon
chr6	146582859	146583052	4.29	11.21	17.99	Tm7sf3	62	1 (ubiquitous)	exon
chr6	83781592	83781731	4.49	14.4	14.57	Paip2b	4	1 (ubiquitous)	exon
chr19	55969988	55970133	3.91	13.42	16.05	Tcf7l2	178	1 (ubiquitous)	exon
chr1	99992036	99992178	4.37	14.34	14.66	Pam	31	1 (ubiquitous)	exon
chrX	139535735	139535938	3.44	16.19	13.71	Rgag1	1590	1 (ubiquitous)	exon
chr11	77499558	77499730	4.66	13.29	15.34	Nufip2	0	1 (ubiquitous)	exon
chr10	60215436	60215586	4.12	12.75	16.34	Slc29a3	0	1 (ubiquitous)	exon
chr15	26825209	26825335	2.77	13.3	17.09	Fbxl7	0	1 (ubiquitous)	exon
chr15	99556179	99556282	4.71	14.48	13.97	2310016M24Rik	131	1 (ubiquitous)	exon
chr10	61111351	61111461	4.04	16.08	12.98	Ppa1	0	1 (ubiquitous)	exon
chr5	120953497	120953623	2.19	16.52	14.37	Plbd2	9	1 (ubiquitous)	exon
chr5	115687975	115688127	4.05	16.84	12.15	Pop5	2116	1 (ubiquitous)	exon
chr11	74462951	74463061	3.84	13	16.17	1300001I01Rik	0	1 (ubiquitous)	exon
chr9	106183598	106183704	3.01	15.72	14.27	Poc1a	207	1 (ubiquitous)	exon
chr3	54915959	54916133	3.8	14.27	14.93	Spg20	0	1 (ubiquitous)	exon
chr12	84973149	84973299	5.57	10.74	16.65	Rbm25	0	1 (ubiquitous)	exon
chr12	31596408	31596524	5.34	14.84	12.78	Acp1	0	1 (ubiquitous)	exon
chr2	52280291	52280415	3.9	14.08	14.98	Arl5a	0	1 (ubiquitous)	exon
chr15	99803091	99803230	4.36	13.76	14.79	Larp4	0	1 (ubiquitous)	exon
chr14	32898847	32898996	6.42	12.44	14.04	Dph3	0	1 (ubiquitous)	exon
chr15	83386067	83386199	3.9	13.95	15.05	Mcat	0	1 (ubiquitous)	exon
chr2	31007809	31007929	4.72	13.4	14.77	D330023K18Rik	0	1 (ubiquitous)	exon
chr8	73153750	73153887	5.67	14.96	12.23	Gdf15	1647	1 (ubiquitous)	exon
chr7	13609868	13610015	4.05	14.5	14.29	Trim28	368	1 (ubiquitous)	exon
chr3	58496032	58496165	1.43	15.63	15.77	Siah2	145	1 (ubiquitous)	exon
chr2	74663840	74663957	4.94	12.46	15.42	Mtx2	0	1 (ubiquitous)	exon
chr6	4455727	4455856	5.16	13.13	14.51	Col1a2	31	1 (ubiquitous)	exon
chr11	4086755	4086915	3.58	15	14.21	Tbc1d10a	0	1 (ubiquitous)	exon
chr3	121337943	121338066	8.82	13.96	9.98	A730020M07Rik	8337	1 (ubiquitous)	exon
chr16	58728102	58728213	3.29	13.59	15.88	Cldnd1	0	1 (ubiquitous)	exon
chr11	58996647	58996766	3.21	17.79	11.76	Gjc2	0	1 (ubiquitous)	exon
chr6	149137144	149137312	4.39	16.05	12.31	Amn1	0	1 (ubiquitous)	exon
chr5	35917639	35917792	5.53	11.48	15.72	2310079F23Rik	0	1 (ubiquitous)	exon
chr8	47060536	47060667	4.83	15.14	12.71	1700029J07Rik	0	1 (ubiquitous)	exon
chr15	102156484	102156608	5.68	14.38	12.61	Pfdn5	0	1 (ubiquitous)	exon
chr2	103407313	103407475	4.04	15.58	13.04	Abtb2	847	1 (ubiquitous)	exon
chr4	131885331	131885467	4.71	13.69	14.25	Trnau1ap	0	1 (ubiquitous)	exon
chr2	104334434	104334704	3.35	8.42	20.86	Hipk3	0	1 (ubiquitous)	exon
chr11	29072877	29073014	4.33	14.92	13.35	Smek2	0	1 (ubiquitous)	exon
chr15	6530051	6530181	10.05	12.86	9.68	Fyb	181	1 (ubiquitous)	exon
chr19	18706170	18706401	3.79	13.49	15.31	Ostf1	0	1 (ubiquitous)	exon
chr2	26207537	26207665	5.92	11.97	14.7	Dnlz	0	1 (ubiquitous)	exon
chr1	153191541	153191714	1.93	16.96	13.69	Ivns1abp	0	1 (ubiquitous)	exon
chr11	60166292	60166425	4.61	14.48	13.46	Tom1l2	0	1 (ubiquitous)	exon
chr12	27154103	27154256	2.62	17.78	12.14	Cmpk2	24	1 (ubiquitous)	exon
chr14	9130590	9130718	6.31	12.35	13.87	Fam107a	11572	1 (ubiquitous)	exon
chr11	78325744	78325876	3.22	14.03	15.22	Poldip2	0	1 (ubiquitous)	exon
chr9	48303341	48303457	5.01	13.48	13.97	Rbm7	0	1 (ubiquitous)	exon
chr6	128250493	128250687	4.57	13.51	14.37	Tead4	144	1 (ubiquitous)	exon
chr9	121581670	121581795	4.3	12.35	15.78	Vipr1	29837	1 (ubiquitous)	exon
chr9	54765034	54765163	2.37	18.28	11.77	Agphd1	0	1 (ubiquitous)	exon
chr6	72297301	72297463	3.51	16.54	12.37	0610030E20Rik	0	1 (ubiquitous)	exon
chr16	24393435	24393592	3.69	15.56	13.16	Lpp	0	1 (ubiquitous)	exon
chr5	73305494	73305669	2.46	12.82	17.12	Slain2	0	1 (ubiquitous)	exon
chr1	89160894	89161069	1.8	16.34	14.23	Efhd1	0	1 (ubiquitous)	exon
chr13	76155934	76156112	2.68	13.34	16.34	Rfesd	0	1 (ubiquitous)	exon
chr3	96512391	96512523	3.06	16.29	12.99	Nudt17	0	1 (ubiquitous)	exon
chr2	18314291	18314507	4.87	11.02	16.45	Dnajc1	0	1 (ubiquitous)	exon
chr17	34822715	34822901	4.62	16.85	10.86	Tnxb	15236	1 (ubiquitous)	exon
chr2	140221083	140221267	2.9	16.07	13.35	Macrod2	0	1 (ubiquitous)	exon
chr5	140981490	140981680	4.58	15.48	12.24	Chst12	0	1 (ubiquitous)	exon
chr13	21923899	21924012	6.67	14.38	11.21	Hist1h4n	15	1 (ubiquitous)	exon
chr19	46150358	46150476	6.85	10.32	15.09	Nolc1	6	1 (ubiquitous)	exon
chr11	94072730	94072893	3.93	12.93	15.39	Tob1	0	1 (ubiquitous)	exon
chr14	21526724	21526885	4.48	9.93	17.81	2310021P13Rik	0	1 (ubiquitous)	exon
chr6	70794482	70794605	3.87	14.89	13.45	Eif2ak3	0	1 (ubiquitous)	exon
chr12	29334462	29334605	3.05	17.9	11.24	Rnaseh1	0	1 (ubiquitous)	exon
chr8	88364596	88364730	3.91	11.83	16.45	Itfg1	118	1 (ubiquitous)	exon
chr7	121419556	121419692	6.92	11.59	13.66	Psma1	0	1 (ubiquitous)	exon
chr11	86940543	86940723	2.38	14.06	15.73	Trim37	0	1 (ubiquitous)	exon
chr4	118905535	118905655	2.73	16.67	12.76	Lepre1	16	1 (ubiquitous)	exon
chr16	36071670	36071837	2.35	12.54	17.26	Ccdc58	0	1 (ubiquitous)	exon
chr2	26766043	26766223	3.89	14.68	13.56	Med22	0	1 (ubiquitous)	exon
chr2	130490291	130490403	2.67	13.94	15.52	Ddrgk1	0	1 (ubiquitous)	exon
chr7	139508930	139509115	2.12	15.43	14.53	Chst15	-93	1 (ubiquitous)	exon
chr9	54798425	54798541	4.14	12.88	15.02	Psma4	-125	1 (ubiquitous)	exon
chr10	45297637	45297782	3.28	14.92	13.83	Hace1	3	1 (ubiquitous)	exon
chr9	13553566	13553748	3.19	16.34	12.44	Mtmr2	0	1 (ubiquitous)	exon
chr8	72566476	72566617	4.7	12.73	14.52	Mau2	16	1 (ubiquitous)	exon
chr6	118429222	118429351	4.27	16.33	11.33	Zfp9	0	1 (ubiquitous)	exon
chr4	150283872	150283993	3.87	17.6	10.4	Park7	37	1 (ubiquitous)	exon
chr7	72789965	72790182	3.86	17.51	10.49	Tarsl2	182	1 (ubiquitous)	exon
chr10	95007804	95007970	14.45	5.47	11.92	Mir3058	13985	1 (ubiquitous)	exon
chr4	151661156	151661284	6.02	10.42	15.4	Hes3	4487	1 (ubiquitous)	exon
chr16	13671931	13672052	4.6	11.06	16.17	Bfar	0	1 (ubiquitous)	exon
chr19	6241641	6241764	4.08	9.31	18.44	Atg2a	0	1 (ubiquitous)	exon
chr5	123157583	123157731	3.58	15.77	12.48	P2rx4	18	1 (ubiquitous)	exon
chr2	126533073	126533286	5.02	15.9	10.91	Usp8	0	1 (ubiquitous)	exon
chr5	107125746	107125896	3.18	16.36	12.28	Zfp644	0	1 (ubiquitous)	exon
chr5	89194002	89194166	3.05	10.6	18.16	Dck	0	1 (ubiquitous)	exon
chr7	89079216	89079349	4.06	9.33	18.41	Hdgfrp3	0	1 (ubiquitous)	exon
chr12	56593495	56593617	3.04	14.63	14.13	Nfkbia	17	1 (ubiquitous)	exon
chr16	18812313	18812465	3.45	13.03	15.3	Ufd1l	0	1 (ubiquitous)	exon
chr1	60466399	60466587	2.21	13.69	15.87	Abi2	0	1 (ubiquitous)	exon
chr3	8929845	8929999	9.45	10.19	12.12	Mrps28	-5989	1 (ubiquitous)	exon
chr16	25059752	25059889	3.81	15.56	12.35	A230028O05Rik	28	1 (ubiquitous)	exon
chr11	22872829	22872966	4.89	15.07	11.76	Zrsr1	825	1 (ubiquitous)	exon
chr1	193141796	193141996	2.23	14.58	14.9	Nenf	1	1 (ubiquitous)	exon
chr4	148000768	148000914	5.18	14.3	12.21	Tardbp	191	1 (ubiquitous)	exon
chr18	73914032	73914224	4.32	11.96	15.41	Elac1	0	1 (ubiquitous)	exon
chr15	50496211	50496351	14.4	8.51	8.76	Mir1907	224309	1 (ubiquitous)	exon
chrX	148667729	148667852	4.04	11.69	15.94	Kdm5c	0	1 (ubiquitous)	exon
chrX	71491679	71491791	3.2	14.98	13.49	Flna	82	1 (ubiquitous)	exon
chr2	130455668	130455802	4.84	12.75	14.05	Ubox5	0	1 (ubiquitous)	exon
chr8	48618744	48618864	3.11	15.22	13.3	D030016E14Rik	0	1 (ubiquitous)	exon
chr8	72425504	72425658	5.53	14.14	11.95	Tssk6	-456	1 (ubiquitous)	exon
chr2	172847339	172847469	2.66	14.14	14.82	Rbm38	0	1 (ubiquitous)	exon
chr17	29405806	29405987	4.08	12.54	14.98	BC004004	74	1 (ubiquitous)	exon
chr3	65332332	65332452	4.41	15.69	11.46	Tiparp	0	1 (ubiquitous)	exon
chr4	43991567	43991693	3.31	15.87	12.36	Ccin	-4683	1 (ubiquitous)	exon
chr6	13019726	13019919	5.07	12.27	14.18	Tmem106b	0	1 (ubiquitous)	exon
chr2	150574757	150574949	5.6	13.81	12.06	Entpd6	0	1 (ubiquitous)	exon
chr17	74888830	74888946	3.9	14.4	13.17	Yipf4	0	1 (ubiquitous)	exon
chr11	98671058	98671202	3.6	10.47	17.35	Casc3	0	1 (ubiquitous)	exon
chr18	84257484	84257625	2.59	16.04	12.78	Zadh2	0	1 (ubiquitous)	exon
chr16	14361616	14361734	2.33	15.03	14.03	Abcc1	0	1 (ubiquitous)	exon
chr15	77137313	77137433	3.39	11.74	16.24	Rbfox2	50	1 (ubiquitous)	exon
chr1	185857662	185857786	2.95	14.54	13.83	1700056E22Rik	91	1 (ubiquitous)	exon
chr13	24082840	24082953	8.33	8.53	14.46	Scgn	130	1 (ubiquitous)	exon
chr11	93817258	93817371	3.23	13.11	14.98	Nme2	0	1 (ubiquitous)	exon
chr17	87507026	87507170	3	13.99	14.33	Socs5	8	1 (ubiquitous)	exon
chr4	40090459	40090637	4.83	11.51	14.97	Aco1	162	1 (ubiquitous)	exon
chr12	113052313	113052460	2.21	15.6	13.49	Zfyve21	0	1 (ubiquitous)	exon
chr7	107128885	107129036	2.94	12.31	16.04	Rnf169	0	1 (ubiquitous)	exon
chr11	20991312	20991495	3.45	12.29	15.53	Peli1	0	1 (ubiquitous)	exon
chr11	29447821	29447992	5.92	12.01	13.34	1700034F02Rik	0	1 (ubiquitous)	exon
chr5	39075921	39076033	1.64	14.8	14.82	Zfp518b	32	1 (ubiquitous)	exon
chr7	104548488	104548601	6.19	11.06	13.99	Ndufc2	0	1 (ubiquitous)	exon
chr11	16408167	16408277	4.87	12.06	14.28	Sec61g	210	1 (ubiquitous)	exon
chr5	100947332	100947455	3.72	13.48	13.99	Cops4	5	1 (ubiquitous)	exon
chr5	52755052	52755202	4.32	11.7	15.16	Sod3	10	1 (ubiquitous)	exon
chr4	46520178	46520333	4.94	12.87	13.37	Nans	17978	1 (ubiquitous)	exon
chr15	75672213	75672433	4.13	12.67	14.37	Zc3h3	0	1 (ubiquitous)	exon
chr3	96500960	96501088	2.47	9.41	19.22	Pias3	0	1 (ubiquitous)	exon
chr8	125777975	125778127	3.66	11.13	16.31	1300018I17Rik	0	1 (ubiquitous)	exon
chr4	63707872	63708025	3.38	16.43	11.28	Tnc	24	1 (ubiquitous)	exon
chr12	114067509	114067644	3.44	12.81	14.76	Cdca4	0	1 (ubiquitous)	exon
chr10	127114101	127114323	2.61	16.91	11.49	Tmem194	0	1 (ubiquitous)	exon
chr8	125135471	125135599	3.14	15.64	12.23	Trappc2l	0	1 (ubiquitous)	exon
chr15	99602760	99602896	4.57	12.74	13.69	Lass5	50	1 (ubiquitous)	exon
chr9	56008718	56008880	2.69	12.65	15.65	Tspan3	0	1 (ubiquitous)	exon
chr10	110735657	110735839	4.13	11.98	14.82	Bbs10	0	1 (ubiquitous)	exon
chr13	99585166	99585343	3.55	12.22	15.16	Fcho2	61	1 (ubiquitous)	exon
chr11	76660400	76660545	3.45	12.71	14.77	Cpd	0	1 (ubiquitous)	exon
chr11	115375586	115375710	3.67	13.95	13.29	Hn1	0	1 (ubiquitous)	exon
chr15	78237059	78237227	3.94	13.3	13.66	Mpst	0	1 (ubiquitous)	exon
chr5	77334433	77334588	4.51	11.34	15	Aasdh	0	1 (ubiquitous)	exon
chr17	26232290	26232443	3.99	12.46	14.4	Nme4	0	1 (ubiquitous)	exon
chr15	97536178	97536316	4.05	15.1	11.68	Rpap3	0	1 (ubiquitous)	exon
chr16	87699173	87699294	3.33	15.22	12.28	Bach1	0	1 (ubiquitous)	exon
chr10	10869170	10869293	4.96	11.85	14.02	Shprh	0	1 (ubiquitous)	exon
chr9	55056673	55056833	3.41	13.11	14.3	Fbxo22	0	1 (ubiquitous)	exon
chr2	103325164	103325294	4.03	14.37	12.39	Cat	16	1 (ubiquitous)	exon
chr4	125879817	125879991	4.81	10.2	15.77	Thrap3	0	1 (ubiquitous)	exon
chr4	41295997	41296159	3.18	13.42	14.13	Ubap1	0	1 (ubiquitous)	exon
chr16	32914140	32914301	2.2	12.48	16.01	Lrch3	0	1 (ubiquitous)	exon
chr8	87483886	87483999	10.51	9.11	11.06	Rnaseh2a	5911	1 (ubiquitous)	exon
chr12	60167862	60167999	3.42	12.69	14.55	Pnn	0	1 (ubiquitous)	exon
chr7	138514703	138514883	3.55	14.05	13.03	Pstk	44	1 (ubiquitous)	exon
chr5	137748625	137748758	2	12.27	16.36	Srrt	144	1 (ubiquitous)	exon
chr4	137882096	137882291	3.7	14.14	12.77	Pink1	0	1 (ubiquitous)	exon
chr8	37795836	37795966	3.57	15.26	11.77	Dlc1	142	1 (ubiquitous)	exon
chr8	72298691	72298905	3.11	14.02	13.45	Zfp866	0	1 (ubiquitous)	exon
chr2	118305340	118305470	4.89	11.58	14.08	Srp14	0	1 (ubiquitous)	exon
chr1	173217980	173218154	2.47	12.89	15.19	Usp21	0	1 (ubiquitous)	exon
chr2	90894141	90894294	4.49	11.62	14.43	Psmc3	0	1 (ubiquitous)	exon
chr7	132634882	132635054	4.54	11.07	14.89	Nsmce1	2	1 (ubiquitous)	exon
chr1	129101713	129101901	2.55	14.79	13.1	Mgat5	151	1 (ubiquitous)	exon
chr9	45714514	45714683	3.16	12.37	14.9	Pcsk7	0	1 (ubiquitous)	exon
chr11	102017625	102017756	6.44	10.83	13.15	Tmem101	0	1 (ubiquitous)	exon
chr1	193730835	193731002	2.75	15.75	11.91	Slc30a1	176	1 (ubiquitous)	exon
chr14	67487912	67488052	2.79	18.36	9.24	Gm5464	226	1 (ubiquitous)	exon
chr9	114843032	114843157	3.16	12.22	14.99	Gpd1l	0	1 (ubiquitous)	exon
chr11	4171151	4171275	6.06	11.16	13.14	Lif	4054	1 (ubiquitous)	exon
chr1	145586628	145586797	2.9	13.02	14.39	Glrx2	0	1 (ubiquitous)	exon
chr2	25838706	25838852	3.31	8.98	18.02	Camsap1	0	1 (ubiquitous)	exon
chr15	34167808	34167974	4.07	13.1	13.14	Laptm4b	28	1 (ubiquitous)	exon
chr3	9609984	9610144	3.19	9.45	17.66	Zfp704	0	1 (ubiquitous)	exon
chr2	156138163	156138277	4.81	13.25	12.23	4921517L17Rik	0	1 (ubiquitous)	exon
chr7	152125572	152125701	3.83	13.14	13.31	Ccnd1	129	1 (ubiquitous)	exon
chr11	80242060	80242220	3.01	12.25	15.02	Psmd11	0	1 (ubiquitous)	exon
chr12	60162368	60162514	3.71	11.92	14.64	Trappc6b	0	1 (ubiquitous)	exon
chr8	74012417	74012531	6.09	9.95	14.22	Gtpbp3	416	1 (ubiquitous)	exon
chr2	150612475	150612610	3.51	11.99	14.75	Pygb	0	1 (ubiquitous)	exon
chr17	6654955	6655068	3.28	13.72	13.2	Dynlt1c	0	1 (ubiquitous)	exon
chr3	116415105	116415254	4.95	9.88	15.34	Slc35a3	0	1 (ubiquitous)	exon
chr17	71351449	71351647	3.24	13.5	13.41	2900073G15Rik	226	1 (ubiquitous)	exon
chr9	65732846	65732975	3.77	13.79	12.56	Trip4	5	1 (ubiquitous)	exon
chr14	21208017	21208233	3.13	10.81	16.17	Dnajc9	0	1 (ubiquitous)	exon
chr1	65003291	65003409	1.97	11.88	16.26	Plekhm3	0	1 (ubiquitous)	exon
chr9	108729348	108729509	12.36	3.36	14.39	Celsr3	698	1 (ubiquitous)	exon
chr5	38430416	38430561	6.57	10.05	13.48	Stx18	0	1 (ubiquitous)	exon
chr5	37727885	37727993	3.65	13.08	13.33	Evc	127	1 (ubiquitous)	exon
chr15	84545247	84545365	5.89	15.47	8.66	Arhgap8	-5117	1 (ubiquitous)	exon
chr10	93352492	93352619	4.43	13.01	12.56	Metap2	1328	1 (ubiquitous)	exon
chr7	112702843	112703009	4.07	10.05	15.87	Smpd1	0	1 (ubiquitous)	exon
chr7	105457906	105458036	3.59	13.08	13.31	Acer3	1	1 (ubiquitous)	exon
chr16	20620030	20620148	4.08	10.98	14.9	Camk2n2	1203	1 (ubiquitous)	exon
chr4	58566054	58566197	4.86	14.05	11.03	Lpar1	0	1 (ubiquitous)	exon
chr5	110605812	110605924	3.48	14.5	11.95	Golga3	93	1 (ubiquitous)	exon
chr4	140517185	140517307	3.27	10.99	15.66	Sdhb	0	1 (ubiquitous)	exon
chr17	57129656	57129807	3.85	13.92	12.14	Clpp	0	1 (ubiquitous)	exon
chrX	155970542	155970662	3.32	11.09	15.45	A830080D01Rik	0	1 (ubiquitous)	exon
chr13	21903673	21903813	6.42	14.18	9.25	Hist1h4n	21	1 (ubiquitous)	exon
chr2	130249938	130250090	6.57	11.34	11.88	Fam113a	0	1 (ubiquitous)	exon
chr6	134870677	134870787	3.02	13.92	12.83	Cdkn1b	259	1 (ubiquitous)	exon
chr13	23790187	23790349	4.93	10.59	14.25	Hist1h4c	0	1 (ubiquitous)	exon
chr13	90229188	90229369	3.7	12	14.03	Xrcc4	0	1 (ubiquitous)	exon
chr2	181100077	181100283	3.49	11.93	14.31	Arfrp1	0	1 (ubiquitous)	exon
chr4	6292736	6292916	3.81	12.85	13.06	Sdcbp	0	1 (ubiquitous)	exon
chr11	55233300	55233453	2.71	14.83	12.18	Sparc	129	1 (ubiquitous)	exon
chr17	31649162	31649320	4.63	13.04	12.05	Wdr4	112	1 (ubiquitous)	exon
chr15	96826014	96826136	5.27	17.22	7.22	Slc38a4	60251	1 (ubiquitous)	exon
chr4	12015017	12015131	4.11	14.66	10.92	Tmem67	0	1 (ubiquitous)	exon
chr3	137530833	137531001	3.06	10.02	16.6	Dnajb14	195	1 (ubiquitous)	exon
chr11	96650403	96650580	3.88	12.44	13.34	Cbx1	0	1 (ubiquitous)	exon
chr10	126703271	126703405	4.65	13.47	11.53	Dctn2	0	1 (ubiquitous)	exon
chr15	98553387	98553495	3.72	13.02	12.89	Fkbp11	5134	1 (ubiquitous)	exon
chr12	60112817	60112952	2.46	14.61	12.49	Sec23a	52	1 (ubiquitous)	exon
chr16	44746082	44746223	3.16	13.98	12.41	Gtpbp8	253	1 (ubiquitous)	exon
chr5	34868459	34868576	3.06	11.62	14.87	Sh3bp2	27	1 (ubiquitous)	exon
chr1	155179538	155179676	1.78	15.29	12.42	Lamc1	240	1 (ubiquitous)	exon
chr4	44769410	44769582	5.62	11.58	12.24	Zcchc7	0	1 (ubiquitous)	exon
chr18	24113141	24113265	3.07	11.8	14.53	Zfp397	0	1 (ubiquitous)	exon
chr2	154429295	154429417	3.39	13.38	12.61	Pxmp4	0	1 (ubiquitous)	exon
chr4	13670516	13670770	2.02	12.72	14.62	Runx1t1	68	1 (ubiquitous)	exon
chr4	119094890	119095057	3.53	12.77	13.05	Ppcs	0	1 (ubiquitous)	exon
chr15	78760758	78760907	3.27	12.08	13.96	Lgals1	3604	1 (ubiquitous)	exon
chr15	97976054	97976188	4.88	12.54	11.86	Asb8	0	1 (ubiquitous)	exon
chr8	107800348	107800531	3.43	12.84	12.97	Nol3	2	1 (ubiquitous)	exon
chr12	104626819	104627086	2.63	13.36	13.23	Otub2	0	1 (ubiquitous)	exon
chr11	79068097	79068268	3.71	11.23	14.24	Wsb1	0	1 (ubiquitous)	exon
chr17	35804455	35804609	6.3	9.41	13.46	Vars2	0	1 (ubiquitous)	exon
chr17	46787407	46787541	4.06	12.41	12.68	Cul7	121	1 (ubiquitous)	exon
chr14	61979096	61979223	2.56	13.22	13.35	Ebpl	59	1 (ubiquitous)	exon
chr17	26698434	26698565	2.74	13.11	13.27	Ergic1	0	1 (ubiquitous)	exon
chrX	70961412	70961524	3.88	15.6	9.63	Bcap31	0	1 (ubiquitous)	exon
chr11	99091665	99091784	4.85	7.7	16.55	Smarce1	547	1 (ubiquitous)	exon
chr12	70298089	70298271	3.22	12.82	13	9330151L19Rik	0	1 (ubiquitous)	exon
chr3	98186324	98186489	3.49	13.34	12.2	Zfp697	0	1 (ubiquitous)	exon
chr2	164658925	164659064	3.78	14.16	11.07	Neurl2	32	1 (ubiquitous)	exon
chr9	21043180	21043309	3.41	11.72	13.88	Keap1	467	1 (ubiquitous)	exon
chr16	59471618	59471754	3.18	12.86	12.95	Mina	18	1 (ubiquitous)	exon
chr5	21292522	21292641	6.97	9.54	12.46	Psmc2	1422	1 (ubiquitous)	exon
chr4	131901564	131901701	3.26	10.84	14.86	Rcc1	0	1 (ubiquitous)	exon
chr12	72075663	72075806	4.21	10.63	14.11	Psma3	54	1 (ubiquitous)	exon
chr11	75376460	75376614	3.12	17.39	8.38	Mir3971	11530	1 (ubiquitous)	exon
chr8	80041670	80041816	2.33	15.81	10.74	Arhgap10	0	1 (ubiquitous)	exon
chr1	9934090	9934232	4.08	13.61	11.19	Snhg6	0	1 (ubiquitous)	exon
chr2	118526024	118526168	3.29	12.24	13.34	Gm1337	3531	1 (ubiquitous)	exon
chr10	114621983	114622095	9.12	6.79	12.95	Tph2	0	1 (ubiquitous)	exon
chr15	85642005	85642182	4.44	12.41	12	2210021J22Rik	0	1 (ubiquitous)	exon
chr2	166273770	166273897	6.84	10.09	11.85	5031425F14Rik	820	1 (ubiquitous)	exon
chr8	49195352	49195505	1.91	14.53	12.33	Dctd	0	1 (ubiquitous)	exon
chr7	25184587	25184738	6.25	9.44	13.05	1500002O20Rik	0	1 (ubiquitous)	exon
chr4	59048011	59048151	3.98	11.7	13.04	Gng10	0	1 (ubiquitous)	exon
chr7	125272914	125273085	4.35	13.7	10.65	Arl6ip1	54	1 (ubiquitous)	exon
chr5	3928263	3928396	2.24	10.22	16.23	Akap9	78	1 (ubiquitous)	exon
chr7	128125973	128126074	4.13	13.14	11.41	4933427G17Rik	0	1 (ubiquitous)	exon
chr5	53132811	53132970	2.11	12.72	13.83	Pi4k2b	0	1 (ubiquitous)	exon
chr6	24477549	24477679	6.8	11.07	10.78	Ndufa5	8	1 (ubiquitous)	exon
chr12	102321830	102321967	4.47	12.35	11.83	Smek1	0	1 (ubiquitous)	exon
chr9	114640282	114640444	3.37	15.55	9.71	Cmtm6	0	1 (ubiquitous)	exon
chr9	106150195	106150323	4.68	9.86	14.09	Alas1	0	1 (ubiquitous)	exon
chr7	135079033	135079163	3.33	13.83	11.43	Prss8	-5407	1 (ubiquitous)	exon
chr11	97703437	97703603	2.83	11.14	14.6	B230217C12Rik	1344	1 (ubiquitous)	exon
chr8	108535318	108535443	4.58	12.51	11.47	Ddx28	0	1 (ubiquitous)	exon
chrX	165758175	165758276	3.14	14.24	11.16	Hccs	0	1 (ubiquitous)	exon
chr2	38367209	38367372	2.51	11.27	14.69	Nek6	0	1 (ubiquitous)	exon
chr5	130384647	130384794	3.34	14.22	10.83	4930579G22Rik	238	1 (ubiquitous)	exon
chr2	32306927	32307098	4.04	9.93	14.41	Slc25a25	0	1 (ubiquitous)	exon
chr9	40609342	40609463	3.6	12.83	11.87	Hspa8	0	1 (ubiquitous)	exon
chr17	25073784	25073954	3.87	11.93	12.5	Mapk8ip3	0	1 (ubiquitous)	exon
chr7	13563166	13563311	3.62	12.11	12.56	Zfp446	0	1 (ubiquitous)	exon
chr19	16461089	16461217	6.81	11.61	9.85	Gna14	-48940	1 (ubiquitous)	exon
chr1	161974612	161974768	3.6	13.77	10.86	4930523C07Rik	102	1 (ubiquitous)	exon
chr6	106719091	106719231	4.01	10.66	13.55	Trnt1	0	1 (ubiquitous)	exon
chr5	65361248	65361398	2.1	10.47	15.62	Fam114a1	0	1 (ubiquitous)	exon
chr7	28376544	28376671	4.84	13.11	10.21	Akt2	0	1 (ubiquitous)	exon
chr19	47303264	47303438	2.68	13.38	12.07	Neurl1a	0	1 (ubiquitous)	exon
chr16	17147090	17147230	2.53	15.22	10.33	Ydjc	31	1 (ubiquitous)	exon
chr11	102091354	102091520	2.35	13.28	12.45	Hdac5	0	1 (ubiquitous)	exon
chr2	163484072	163484216	4.44	9.74	13.87	Pkig	0	1 (ubiquitous)	exon
chr5	113390030	113390193	9.36	5.53	13.13	Adrbk2	54341	1 (ubiquitous)	exon
chr9	59426174	59426313	5.49	8.24	14.29	Celf6	31	1 (ubiquitous)	exon
chr11	105898144	105898253	3.09	13.93	10.96	Dcaf7	0	1 (ubiquitous)	exon
chr16	58670318	58670452	4.01	11.52	12.44	Cpox	0	1 (ubiquitous)	exon
chr4	136913533	136913728	2.5	13.42	12.05	Cdc42	0	1 (ubiquitous)	exon
chr14	49685984	49686183	2.32	12.66	12.98	Mudeng	0	1 (ubiquitous)	exon
chr5	93522440	93522604	2.5	10.56	14.89	Sept11	0	1 (ubiquitous)	exon
chr2	71367594	71367715	4.17	11.14	12.62	Dlx1	93	1 (ubiquitous)	exon
chr7	26444178	26444307	3.14	12.11	12.67	Exosc5	7	1 (ubiquitous)	exon
chr17	79336317	79336434	4.84	10.92	12.16	Cebpz	0	1 (ubiquitous)	exon
chr9	111174346	111174479	4.38	12.92	10.6	Epm2aip1	0	1 (ubiquitous)	exon
chr16	92695800	92695915	2.99	14.82	10.08	Runx1	1658	1 (ubiquitous)	exon
chr1	186669647	186669769	3.57	11.78	12.52	Mosc2	0	1 (ubiquitous)	exon
chr4	88368201	88368408	5.39	9.85	12.61	Klhl9	4	1 (ubiquitous)	exon
chr3	108204819	108204972	3.51	14.5	9.84	Celsr2	13440	1 (ubiquitous)	exon
chr11	21471781	21471922	4.45	8.45	14.94	Mdh1	15	1 (ubiquitous)	exon
chr16	93884121	93884246	3.17	12.86	11.81	Chaf1b	0	1 (ubiquitous)	exon
chr17	66472864	66473052	3.76	12.45	11.54	Ddx11	5	1 (ubiquitous)	exon
chr13	72765931	72766045	3.21	12.01	12.53	D430050G20	0	1 (ubiquitous)	exon
chr19	5388760	5388892	4.98	8.8	13.95	Sart1	-58	1 (ubiquitous)	exon
chr6	83051513	83051730	3.95	11.13	12.64	Ccdc142	4	1 (ubiquitous)	exon
chr2	118355239	118355358	9.88	7.52	10.28	Bmf	20056	1 (ubiquitous)	exon
chr7	72017806	72017984	2.87	12.79	12.02	Ndnl2	0	1 (ubiquitous)	exon
chr2	128644018	128644133	3.81	11.19	12.67	Tmem87b	0	1 (ubiquitous)	exon
chr7	135047519	135047658	5.01	10.12	12.53	Bckdk	0	1 (ubiquitous)	exon
chr4	137067765	137067906	3.69	15.06	8.9	Hspg2	43048	1 (ubiquitous)	exon
chr7	29171623	29171750	4.4	16.59	6.66	Med29	5959	1 (ubiquitous)	exon
chr19	5771231	5771403	2.46	8.45	16.73	Scyl1	0	1 (ubiquitous)	exon
chr10	128185524	128185630	3.89	10.81	12.94	Wibg	0	1 (ubiquitous)	exon
chr16	13109925	13110110	3.19	11.78	12.63	Ercc4	97	1 (ubiquitous)	exon
chr7	140044239	140044394	4.25	11.2	12.14	Mettl10	0	1 (ubiquitous)	exon
chr3	83959609	83959725	2.74	12.87	11.98	Mnd1	0	1 (ubiquitous)	exon
chr2	127680467	127680679	6.71	9.59	11.28	Acoxl	104	1 (ubiquitous)	exon
chr10	88193723	88193868	4.04	10.05	13.48	Gm4925	0	1 (ubiquitous)	exon
chr8	13287817	13287945	5.69	10.84	11.02	Tmco3	-68	1 (ubiquitous)	exon
chr7	149718970	149719097	3.45	13.55	10.54	Mrpl23	0	1 (ubiquitous)	exon
chr15	78504015	78504156	3.33	16.84	7.35	Elfn2	44387	1 (ubiquitous)	exon
chr2	119034585	119034763	4.65	9.27	13.56	Dnajc17	-55	1 (ubiquitous)	exon
chr8	11497455	11497630	3.18	13.03	11.22	Carkd	0	1 (ubiquitous)	exon
chr7	129164560	129164740	2.13	15.18	10.09	Gga2	0	1 (ubiquitous)	exon
chr9	21889746	21889889	2.17	14.96	10.24	Ecsit	0	1 (ubiquitous)	exon
chr10	61912446	61912558	4.37	10.43	12.51	Supv3l1	-6	1 (ubiquitous)	exon
chr12	53107384	53107517	4.67	11.26	11.38	6530401N04Rik	0	1 (ubiquitous)	exon
chr14	20570495	20570620	4.46	12.51	10.33	Nid2	17	1 (ubiquitous)	exon
chr11	43495416	43495623	1.98	12.06	13.24	Pwwp2a	0	1 (ubiquitous)	exon
chr2	164630244	164630379	5.94	10.1	11.23	Acot8	2	1 (ubiquitous)	exon
chr14	58190341	58190466	2.58	14.53	10.09	N6amt2	0	1 (ubiquitous)	exon
chr19	46647801	46647927	3.42	12.85	10.91	Sfxn2	0	1 (ubiquitous)	exon
chr17	49703511	49703643	4.28	12.07	10.79	Daam2	19	1 (ubiquitous)	exon
chr3	96067011	96067167	4.22	11.93	10.98	Hist2h4	73	1 (ubiquitous)	exon
chr8	97381303	97381439	4.67	9.71	12.73	Polr2c	0	1 (ubiquitous)	exon
chr12	81744755	81744878	2.85	14.16	10.08	Erh	0	1 (ubiquitous)	exon
chr8	121918771	121918960	3.55	10.51	13.01	Mlycd	0	1 (ubiquitous)	exon
chr13	48720846	48720984	2.27	11.05	13.73	Ptpdc1	0	1 (ubiquitous)	exon
chr4	133054386	133054508	2.79	14.06	10.19	Trnp1	0	1 (ubiquitous)	exon
chr3	108456768	108456912	3.69	11.09	12.25	Clcc1	0	1 (ubiquitous)	exon
chr15	31531470	31531607	4.68	8.86	13.49	Cct5	0	1 (ubiquitous)	exon
chr4	98787517	98787653	3.3	8.97	14.75	Dock7	0	1 (ubiquitous)	exon
chr8	81032727	81032857	3.11	12.13	11.76	Rbmxrt	0	1 (ubiquitous)	exon
chr1	138621888	138622096	11.48	7.24	8.26	LOC100503474	29101	1 (ubiquitous)	exon
chr14	60216718	60216853	2.79	14.71	9.43	Cdadc1	0	1 (ubiquitous)	exon
chr11	107737255	107737370	2.86	11.33	12.73	Cacng5	35306	1 (ubiquitous)	exon
chr12	74147632	74147739	3.5	12.3	11.12	Six1	0	1 (ubiquitous)	exon
chr9	118059168	118059327	3.75	11.68	11.49	Cmc1	0	1 (ubiquitous)	exon
chr11	45869532	45869751	3.73	14.65	8.49	Adam19	44	1 (ubiquitous)	exon
chr17	85357251	85357444	2.48	11.37	13.01	Ppm1b	0	1 (ubiquitous)	exon
chr15	53177598	53177768	3	11.46	12.39	Ext1	0	1 (ubiquitous)	exon
chr5	123794447	123794568	2.99	12.05	11.81	Bcl7a	0	1 (ubiquitous)	exon
chr5	125002785	125002973	4.69	11.88	10.26	Ddx55	0	1 (ubiquitous)	exon
chr15	76554205	76554342	3.32	10.94	12.57	C030006K11Rik	0	1 (ubiquitous)	exon
chr9	74885409	74885539	3.12	9.86	13.85	Arpp19	0	1 (ubiquitous)	exon
chr6	29383606	29383760	2.94	13.12	10.76	Flnc	454	1 (ubiquitous)	exon
chr18	31769480	31769609	3.92	11.11	11.78	Slc25a46	0	1 (ubiquitous)	exon
chr17	79315923	79316031	4.28	11.75	10.77	1110001A16Rik	85	1 (ubiquitous)	exon
chr6	4551061	4551252	4.89	9.41	12.46	Casd1	0	1 (ubiquitous)	exon
chr5	138054954	138055082	7.59	10.97	8.2	Pcolce	-2323	1 (ubiquitous)	exon
chr9	51856330	51856505	2.2	11.66	12.89	Rdx	285	1 (ubiquitous)	exon
chr7	104629429	104629561	4.88	9.33	12.53	Ints4	0	1 (ubiquitous)	exon
chr9	31019296	31019416	3.08	12.02	11.63	Aplp2	0	1 (ubiquitous)	exon
chr12	8320196	8320332	2.14	10.71	13.85	Hs1bp3	0	1 (ubiquitous)	exon
chr17	35068226	35068347	3.37	10.95	12.37	Neu1	29	1 (ubiquitous)	exon
chr2	20891120	20891311	2.54	13.24	10.89	Gm13375	620	1 (ubiquitous)	exon
chr19	6046981	6047123	3.07	12.74	10.84	Syvn1	-22	1 (ubiquitous)	exon
chr18	78012709	78012849	3.09	11.75	11.81	Atp5a1	203	1 (ubiquitous)	exon
chr17	46909743	46909897	3.73	14.36	8.56	2310039H08Rik	160	1 (ubiquitous)	exon
chr3	104748004	104748148	6.34	7.17	13.06	Wnt2b	16479	1 (ubiquitous)	exon
chr13	75844944	75845059	2.29	12.96	11.32	Ell2	13	1 (ubiquitous)	exon
chr11	84729714	84729951	4.27	10.59	11.69	Znhit3	0	1 (ubiquitous)	exon
chr5	104183142	104183278	2.84	12.88	10.77	Aff1	0	1 (ubiquitous)	exon
chr8	69384030	69384241	3.73	12.15	10.57	Naf1	0	1 (ubiquitous)	exon
chr14	70559138	70559279	2.54	12.48	11.41	9930012K11Rik	30	1 (ubiquitous)	exon
chr15	57723881	57723999	4.3	8.59	13.53	Derl1	0	1 (ubiquitous)	exon
chr13	112280142	112280287	2.09	9.6	14.71	Gpbp1	0	1 (ubiquitous)	exon
chr17	79234834	79234964	3.06	12.09	11.24	Ccdc75	0	1 (ubiquitous)	exon
chr13	23460971	23461087	3.32	12.05	11.01	Zfp322a	0	1 (ubiquitous)	exon
chr16	3847326	3847502	3.07	12.61	10.67	Zfp174	104	1 (ubiquitous)	exon
chr9	114299397	114299544	2.85	12.77	10.72	Crtap	286	1 (ubiquitous)	exon
chr6	112896896	112897057	4.38	13.27	8.66	Srgap3	203	1 (ubiquitous)	exon
chr4	155108895	155109018	2.59	10.25	13.45	Gm5151	0	1 (ubiquitous)	exon
chr8	98331399	98331575	3.96	11.58	10.72	Cnot1	-38	1 (ubiquitous)	exon
chr11	69793709	69793847	4.27	11.15	10.82	Rai12	0	1 (ubiquitous)	exon
chr14	15535567	15535689	1.68	13.9	10.63	Slc4a7	29	1 (ubiquitous)	exon
chr6	119125170	119125383	4.49	8.06	13.66	Dcp1b	0	1 (ubiquitous)	exon
chr10	34138196	34138309	2.91	11.21	12.08	Nt5dc1	25	1 (ubiquitous)	exon
chr5	38651528	38651699	3.2	10.44	12.56	Tmem128	0	1 (ubiquitous)	exon
chr13	74346041	74346204	2.59	10.63	12.98	Exoc3	0	1 (ubiquitous)	exon
chr2	5766257	5766375	4.93	7.32	13.95	Nudt5	178	1 (ubiquitous)	exon
chr12	70342881	70343008	2.83	9.38	13.97	Klhdc1	63	1 (ubiquitous)	exon
chr11	75345537	75345707	2.85	7.14	16.16	Slc43a2	0	1 (ubiquitous)	exon
chr6	121423212	121423328	14.25	5.38	6.46	Iqsec3	368	1 (ubiquitous)	exon
chr16	13414798	13414937	9.06	9.2	7.76	Mir193b	-34679	1 (ubiquitous)	exon
chr4	135543058	135543203	4.08	9.89	12.05	1110049F12Rik	0	1 (ubiquitous)	exon
chr8	123641361	123641474	5.79	11.98	8.22	Foxc2	1291	1 (ubiquitous)	exon
chr5	30062360	30062527	4.88	9.14	11.97	Dnajb6	0	1 (ubiquitous)	exon
chr11	68715030	68715163	4.06	9.21	12.7	Rpl26	0	1 (ubiquitous)	exon
chr12	85291500	85291629	3.9	7.99	14.06	2410016O06Rik	0	1 (ubiquitous)	exon
chr2	10002000	10002238	4.56	10.91	10.47	Atp5c1	0	1 (ubiquitous)	exon
chr8	63471974	63472093	3.11	9.83	12.99	Nek1	0	1 (ubiquitous)	exon
chr11	105143884	105144012	6.67	7.61	11.63	Mrc2	-9948	1 (ubiquitous)	exon
chr19	4839313	4839451	5.87	8.08	11.92	Ccs	0	1 (ubiquitous)	exon
chr6	135147969	135148117	3.28	11.15	11.41	8430419L09Rik	0	1 (ubiquitous)	exon
chr14	56300322	56300452	3.03	15.62	7.17	Tinf2	202	1 (ubiquitous)	exon
chr7	127986311	127986494	2.82	11.1	11.89	Eef2k	0	1 (ubiquitous)	exon
chr3	101408522	101408710	3.03	13.07	9.7	Atp1a1	0	1 (ubiquitous)	exon
chr19	59532990	59533149	3.95	9.33	12.49	Emx2os	0	1 (ubiquitous)	exon
chr8	113823996	113824142	2.54	11.78	11.43	Rfwd3	0	1 (ubiquitous)	exon
chr11	59661644	59661832	3.26	10.4	12.07	Nt5m	70	1 (ubiquitous)	exon
chr2	18598817	18598942	3.42	6.82	15.48	Bmi1	173	1 (ubiquitous)	exon
chr4	95224130	95224275	3.41	11.21	11.09	Fggy	0	1 (ubiquitous)	exon
chr11	5641109	5641247	3.92	8.79	12.97	Urgcp	0	1 (ubiquitous)	exon
chr17	25321429	25321601	4.63	9.38	11.65	BC003965	0	1 (ubiquitous)	exon
chr13	21545521	21545633	2.55	9.14	13.96	Zfp187	0	1 (ubiquitous)	exon
chr4	100937734	100937886	2.97	11.38	11.3	Jak1	1	1 (ubiquitous)	exon
chr6	108135484	108135603	3.96	12.14	9.52	Sumf1	0	1 (ubiquitous)	exon
chr3	55265670	55265802	4.51	14.68	6.43	Dclk1	0	1 (ubiquitous)	exon
chr5	135637155	135637291	5.45	4.13	16.04	Bcl7b	-6951	1 (ubiquitous)	exon
chr2	84700210	84700369	11.68	8.11	5.81	Slc43a1	19428	1 (ubiquitous)	exon
chr6	108163016	108163167	4.9	6.61	14.08	Itpr1	0	1 (ubiquitous)	exon
chr4	123088635	123088851	3.16	10.71	11.72	D830031N03Rik	303	1 (ubiquitous)	exon
chr17	44872237	44872364	2.63	14.28	8.68	Runx2	1233	1 (ubiquitous)	exon
chr9	106105422	106105609	3.52	11.22	10.85	Twf2	0	1 (ubiquitous)	exon
chr18	36961502	36961647	3.87	8.15	13.56	Vaultrc5	86	1 (ubiquitous)	exon
chr16	10543005	10543161	2.97	9.95	12.66	Dexi	0	1 (ubiquitous)	exon
chr14	55196420	55196548	1.58	11.27	12.7	Jub	0	1 (ubiquitous)	exon
chr4	116393616	116393742	4.06	11.9	9.58	Tesk2	57	1 (ubiquitous)	exon
chr11	72020976	72021155	4.27	8.31	12.96	Txndc17	0	1 (ubiquitous)	exon
chr15	84686423	84686564	2.79	9.1	13.6	Phf21b	0	1 (ubiquitous)	exon
chr6	124691036	124691149	5.93	8.85	10.7	Grcc10	0	1 (ubiquitous)	exon
chr18	70632016	70632138	3.01	11.23	11.19	4930503L19Rik	0	1 (ubiquitous)	exon
chr5	151325117	151325315	3.78	9.24	12.4	Brca2	0	1 (ubiquitous)	exon
chr3	30692073	30692303	2.28	9.45	13.65	Sec62	276	1 (ubiquitous)	exon
chr13	94269675	94269812	2.07	10.19	13.11	Jmy	0	1 (ubiquitous)	exon
chr10	79446995	79447125	2.58	10.27	12.52	ORF61	0	1 (ubiquitous)	exon
chr8	13869644	13869786	4.4	8.34	12.62	Zfp828	4	1 (ubiquitous)	exon
chr5	8056512	8056703	2.27	12.31	10.75	Sri	0	1 (ubiquitous)	exon
chr7	28459607	28459758	4.85	7.22	13.24	Map3k10	0	1 (ubiquitous)	exon
chr11	101286340	101286513	2.63	12.32	10.35	Rundc1	0	1 (ubiquitous)	exon
chr11	70658224	70658376	2.44	10.77	12.07	Rabep1	0	1 (ubiquitous)	exon
chr13	67033885	67034040	3.36	9.5	12.37	Mterfd1	0	1 (ubiquitous)	exon
chr10	42398755	42398894	3.52	11.49	10.2	Ostm1	34	1 (ubiquitous)	exon
chr10	75022885	75023018	4.15	10.69	10.31	AI646023	57	1 (ubiquitous)	exon
chr6	125444669	125444835	2.27	10.18	12.68	Cd9	0	1 (ubiquitous)	exon
chr9	95412314	95412449	4.61	10.33	10.19	2610101N10Rik	0	1 (ubiquitous)	exon
chr19	37624884	37625009	1.83	7.56	15.73	Exoc6	0	1 (ubiquitous)	exon
chr18	14841193	14841413	2.54	10.07	12.51	Ss18	10	1 (ubiquitous)	exon
chr14	102039566	102039706	2.81	13.43	8.87	Commd6	0	1 (ubiquitous)	exon
chr5	137791293	137791479	2.32	10.44	12.34	Ephb4	0	1 (ubiquitous)	exon
chr1	134942589	134942725	2.54	11.57	10.98	Pik3c2b	1	1 (ubiquitous)	exon
chr2	73052435	73052566	3.45	10.97	10.64	Ola1	0	1 (ubiquitous)	exon
chr9	107521976	107522115	4.11	12.94	7.95	Sema3b	-10405	1 (ubiquitous)	exon
chr2	129418571	129418821	2.69	8.56	13.74	Sirpa	0	1 (ubiquitous)	exon
chr1	167166974	167167150	2.05	11.8	11.13	Tiprl	0	1 (ubiquitous)	exon
chr6	38304298	38304411	4.41	8.42	12.13	Zc3hav1	192	1 (ubiquitous)	exon
chr16	44139861	44140022	1.95	9.87	13.14	Naa50	0	1 (ubiquitous)	exon
chr16	32003188	32003386	4.92	9.64	10.39	Senp5	0	1 (ubiquitous)	exon
chr2	118860515	118860669	4.22	10.83	9.86	Rpusd2	0	1 (ubiquitous)	exon
chr9	119835831	119835976	3.96	12.28	8.66	Gorasp1	10700	1 (ubiquitous)	exon
chrX	126284229	126284383	3.43	6.51	14.96	Diap2	0	1 (ubiquitous)	exon
chr4	115973514	115973684	6.78	8.87	9.22	Pik3r3	78996	1 (ubiquitous)	exon
chr15	27611230	27611350	3.45	9.28	12.14	Fam105a	0	1 (ubiquitous)	exon
chr7	73533152	73533297	2.47	12.79	9.59	Lrrk1	0	1 (ubiquitous)	exon
chr11	106078157	106078362	3.92	7.98	12.92	Ddx42	0	1 (ubiquitous)	exon
chr9	50425281	50425423	4.05	10.28	10.47	Pih1d2	-3	1 (ubiquitous)	exon
chr9	113840046	113840167	3.12	9.92	11.76	Ubp1	0	1 (ubiquitous)	exon
chr11	120852243	120852456	2.87	8.74	13.18	Csnk1d	191	1 (ubiquitous)	exon
chr6	148160595	148160727	3.83	7.5	13.46	4732416N19Rik	-83	1 (ubiquitous)	exon
chr7	50834988	50835108	5.62	11.23	7.89	Zfp719	33	1 (ubiquitous)	exon
chr9	96653094	96653242	3.73	12.61	8.4	E030011O05Rik	8	1 (ubiquitous)	exon
chr5	31357118	31357277	3.13	10.45	11.16	Cad	0	1 (ubiquitous)	exon
chr9	89599802	89599941	4.57	9.23	10.92	Tmed3	0	1 (ubiquitous)	exon
chr1	172639366	172639532	5.98	6.36	12.37	Olfml2b	64704	1 (ubiquitous)	exon
chr7	73224480	73224620	3.08	10.97	10.66	H47	0	1 (ubiquitous)	exon
chr8	96337315	96337444	4.81	11.69	8.21	4930488L21Rik	11	1 (ubiquitous)	exon
chr4	122693816	122693948	4.09	10.72	9.88	Trit1	0	1 (ubiquitous)	exon
chr8	11550662	11550793	3.03	11.71	9.94	Cars2	0	1 (ubiquitous)	exon
chr1	63223545	63223662	3	10.78	10.85	Eef1b2	141	1 (ubiquitous)	exon
chr16	87432705	87432869	2.94	11.49	10.19	Ltn1	0	1 (ubiquitous)	exon
chr11	51817692	51817834	3.7	10.05	10.86	Cdkl3	0	1 (ubiquitous)	exon
chr6	137703046	137703180	4.88	11.37	8.35	Dera	0	1 (ubiquitous)	exon
chr17	33980053	33980210	3.4	10.36	10.84	Cd320	18	1 (ubiquitous)	exon
chr6	100621082	100621210	3.28	10.7	10.59	Shq1	0	1 (ubiquitous)	exon
chr11	5607612	5607749	2.69	7.86	13.99	Mrps24	0	1 (ubiquitous)	exon
chr15	44259384	44259539	4.48	8.2	11.84	Eny2	-118	1 (ubiquitous)	exon
chr11	97883820	97883937	2.77	9.67	12.05	Cacnb1	4	1 (ubiquitous)	exon
chr1	153275741	153275855	4.71	8.93	10.84	1190005F20Rik	0	1 (ubiquitous)	exon
chr6	66485402	66485546	3.93	9.75	10.79	Mad2l1	0	1 (ubiquitous)	exon
chr8	9977654	9977832	4.51	10.73	9.23	Abhd13	0	1 (ubiquitous)	exon
chr11	76759144	76759277	3.66	6.81	14	Blmh	0	1 (ubiquitous)	exon
chr1	158488835	158489024	2.37	10.02	12.06	Abl2	0	1 (ubiquitous)	exon
chr3	108248108	108248233	3.82	10.35	10.25	Sars	0	1 (ubiquitous)	exon
chr19	8860838	8860956	3.58	10.01	10.78	Taf6l	0	1 (ubiquitous)	exon
chr11	101278635	101278799	4.36	8.9	11.09	Aarsd1	0	1 (ubiquitous)	exon
chr6	146725262	146725416	6.81	7.7	9.83	Arntl2	-28636	1 (ubiquitous)	exon
chr1	79436562	79436672	6.76	8.39	9.19	Scg2	0	1 (ubiquitous)	exon
chr8	10926718	10926828	4.45	10.42	9.42	3930402G23Rik	1629	1 (ubiquitous)	exon
chr4	154975703	154975890	1.59	11.52	11.18	Slc35e2	179	1 (ubiquitous)	exon
chr4	140542725	140542873	2.99	10.44	10.85	Atp13a2	0	1 (ubiquitous)	exon
chr18	12802199	12802316	2.01	10.22	12.02	Ttc39c	158	1 (ubiquitous)	exon
chr15	76063480	76063590	3.66	10.18	10.4	Plec	-1673	1 (ubiquitous)	exon
chr8	123191879	123192050	3.8	8.05	12.36	Cox4nb	0	1 (ubiquitous)	exon
chr1	24685331	24685456	2.79	11.47	9.93	Lmbrd1	0	1 (ubiquitous)	exon
chr13	17787173	17787333	4.18	7.35	12.65	2810021B07Rik	0	1 (ubiquitous)	exon
chr1	182656092	182656259	2.83	9.46	11.89	Acbd3	0	1 (ubiquitous)	exon
chr4	84530161	84530299	3.73	8.67	11.77	Cntln	0	1 (ubiquitous)	exon
chr17	53618537	53618669	3.68	10.91	9.58	Rab5a	0	1 (ubiquitous)	exon
chr16	10835121	10835241	2.2	11.33	10.58	A630055G03Rik	0	1 (ubiquitous)	exon
chr11	3976794	3976898	6.12	6.94	11.04	Sec14l3	11939	1 (ubiquitous)	exon
chr2	13977464	13977646	3.11	9.7	11.26	Ptpla	16	1 (ubiquitous)	exon
chr7	16507630	16507767	3.59	9.88	10.46	Sepw1	0	1 (ubiquitous)	exon
chr5	98459462	98459581	1.88	11.5	10.49	Antxr2	400	1 (ubiquitous)	exon
chr10	127520311	127520467	3.75	8.93	11.17	Atp5b	0	1 (ubiquitous)	exon
chr10	12728169	12728348	3.49	7.32	13.01	Sf3b5	0	1 (ubiquitous)	exon
chr2	23011459	23011604	3.2	9.73	10.89	Mastl	0	1 (ubiquitous)	exon
chr5	34856494	34856616	3.19	9.27	11.36	Tnip2	12	1 (ubiquitous)	exon
chr3	154260042	154260156	4.43	9.87	9.47	Tyw3	0	1 (ubiquitous)	exon
chr1	75207338	75207492	3.32	8.01	12.44	Glb1l	0	1 (ubiquitous)	exon
chr5	124022954	124023091	3.99	7.44	12.33	Vps33a	0	1 (ubiquitous)	exon
chr7	29747180	29747388	2.56	9.56	11.6	Actn4	0	1 (ubiquitous)	exon
chr13	32796895	32797017	4.48	5.05	14.14	Mylk4	76631	1 (ubiquitous)	exon
chr17	35258108	35258319	2.54	8.85	12.27	Csnk2b	73	1 (ubiquitous)	exon
chr5	144225346	144225496	5.49	6.56	11.61	Daglb	0	1 (ubiquitous)	exon
chr3	142058536	142058718	1.52	10.23	11.87	Pdlim5	0	1 (ubiquitous)	exon
chr14	21522164	21522347	2.7	11.65	9.27	Chchd1	0	1 (ubiquitous)	exon
chr1	60409798	60409909	4.82	9.8	8.97	Cyp20a1	9583	1 (ubiquitous)	exon
chr2	179711558	179711744	2.73	10.74	10.11	4921531C22Rik	1	1 (ubiquitous)	exon
chr2	160471635	160471774	5	8.92	9.65	Top1	3	1 (ubiquitous)	exon
chr9	119266514	119266653	2.44	10.87	10.24	Xylb	16	1 (ubiquitous)	exon
chr7	19495681	19495813	3.01	9.56	10.98	Ccdc61	0	1 (ubiquitous)	exon
chr8	18595468	18595592	4.65	11.54	7.36	Mcph1	296	1 (ubiquitous)	exon
chr2	122564241	122564356	5.66	7.59	10.29	Pldn	1	1 (ubiquitous)	exon
chr7	149246834	149247033	3.19	9.22	11.13	2700078K21Rik	0	1 (ubiquitous)	exon
chrX	130684591	130684759	4.21	7.48	11.84	Xkrx	11708	1 (ubiquitous)	exon
chr19	5729585	5729711	3.72	8.7	11.1	Fam89b	0	1 (ubiquitous)	exon
chr9	20757308	20757440	4.58	9.64	9.26	Dnmt1	0	1 (ubiquitous)	exon
chr4	99768786	99768930	2.17	11.03	10.26	Ror1	391	1 (ubiquitous)	exon
chr16	35490874	35490987	3.33	10.65	9.47	Pdia5	0	1 (ubiquitous)	exon
chr16	17209262	17209374	4.05	11.29	8.09	Rimbp3	1035	1 (ubiquitous)	exon
chr12	109544666	109544786	3.19	9.4	10.83	Hhipl1	187	1 (ubiquitous)	exon
chr11	95698469	95698596	3.37	12.19	7.86	Gngt2	-5013	1 (ubiquitous)	exon
chr1	72757756	72757915	4.02	7.36	12.04	Rpl37a	0	1 (ubiquitous)	exon
chr11	62692900	62693089	1.67	8.86	12.81	Fam18b	0	1 (ubiquitous)	exon
chr15	54903646	54903764	2.41	10.12	10.81	Taf2	0	1 (ubiquitous)	exon
chr3	159502655	159502792	2.66	9.76	10.89	Wls	0	1 (ubiquitous)	exon
chr5	3344465	3344595	2.97	10.44	9.89	Cdk6	154	1 (ubiquitous)	exon
chr18	10029996	10030128	2.86	8.4	12.04	Usp14	19	1 (ubiquitous)	exon
chr6	117118602	117118747	5.22	10.16	7.9	Cxcl12	50	1 (ubiquitous)	exon
chr13	56236787	56236996	2.24	9.02	12.01	H2afy	0	1 (ubiquitous)	exon
chr16	55822143	55822276	3.26	10	9.99	Nfkbiz	0	1 (ubiquitous)	exon
chr10	45034744	45034866	4.91	10.21	8.11	Bves	-20702	1 (ubiquitous)	exon
chr4	43279998	43280102	5.59	8.31	9.3	Atp8b5	0	1 (ubiquitous)	exon
chr2	28496700	28496836	2.58	8.3	12.32	Tsc1	0	1 (ubiquitous)	exon
chr1	188529207	188529366	2.74	11.97	8.48	Tgfb2	505	1 (ubiquitous)	exon
chr7	148641179	148641360	2.5	10.1	10.55	Pnpla2	93	1 (ubiquitous)	exon
chr10	43718447	43718603	5.93	10.28	6.94	Aim1	6049	1 (ubiquitous)	exon
chr14	30791679	30791865	2.66	9.98	10.49	Actr8	157	1 (ubiquitous)	exon
chr2	129626204	129626333	4.09	7.42	11.62	Stk35	0	1 (ubiquitous)	exon
chr2	153475247	153475426	2.38	8.12	12.62	Dnmt3b	58	1 (ubiquitous)	exon
chr9	69279815	69279956	7.96	5.86	9.29	Anxa2	-21534	1 (ubiquitous)	exon
chr2	120796384	120796505	3.93	6.11	13.02	Ubr1	0	1 (ubiquitous)	exon
chr12	88488532	88488676	2.55	7.72	12.77	Gstz1	0	1 (ubiquitous)	exon
chr14	63741269	63741376	2.14	10.9	9.96	Ctsb	0	1 (ubiquitous)	exon
chr3	54611613	54611754	2.87	9.93	10.18	Rfxap	0	1 (ubiquitous)	exon
chr4	129349916	129350048	3.56	7.96	11.45	Kpna6	0	1 (ubiquitous)	exon
chr6	35489723	35489881	4.51	10.82	7.64	Mtpn	7	1 (ubiquitous)	exon
chr7	106416733	106416933	2.6	10.65	9.71	Mtap6	0	1 (ubiquitous)	exon
chr2	130110103	130110259	4.66	8.38	9.92	Idh3b	0	1 (ubiquitous)	exon
chr10	39618690	39618803	3.61	10.59	8.71	AA474331	241	1 (ubiquitous)	exon
chr13	32893879	32894016	3.3	10.07	9.53	Wrnip1	0	1 (ubiquitous)	exon
chr14	75347597	75347736	2.06	13.05	7.79	Lrch1	0	1 (ubiquitous)	exon
chr2	126969108	126969233	3.72	12.68	6.48	Itpripl1	0	1 (ubiquitous)	exon
chr8	23898159	23898274	7.24	6.19	9.42	Ap3m2	17852	1 (ubiquitous)	exon
chr2	174120824	174120969	3.52	8.46	10.87	Nespas	0	1 (ubiquitous)	exon
chr7	128177978	128178120	4.65	9.21	8.98	Mettl9	20	1 (ubiquitous)	exon
chr2	121973401	121973523	3.64	8.62	10.57	B2m	0	1 (ubiquitous)	exon
chr4	134024197	134024340	3.06	10.17	9.56	Stmn1	0	1 (ubiquitous)	exon
chr1	82721439	82721573	4.91	7.21	10.65	Mff	0	1 (ubiquitous)	exon
chr10	93002622	93002758	2.75	11.48	8.51	Amdhd1	20	1 (ubiquitous)	exon
chr4	129296264	129296402	4.98	7.81	9.95	Iqcc	0	1 (ubiquitous)	exon
chr5	149761770	149761891	3.42	8.44	10.87	Katnal1	-21548	1 (ubiquitous)	exon
chr10	86148215	86148354	3.57	8.72	10.44	1810014B01Rik	0	1 (ubiquitous)	exon
chr11	70338777	70338946	4.53	6.49	11.69	Psmb6	0	1 (ubiquitous)	exon
chr16	48994039	48994278	2.92	6.53	13.2	Dzip3	0	1 (ubiquitous)	exon
chr1	57463520	57463659	3.9	6.64	12.11	1110034B05Rik	-3	1 (ubiquitous)	exon
chr8	126506869	126507009	4.07	7.52	11.02	Abcb10	13	1 (ubiquitous)	exon
chr16	20629950	20630090	2.24	9.17	11.18	Ece2	27	1 (ubiquitous)	exon
chr14	31362306	31362461	2.98	6.97	12.62	Tkt	0	1 (ubiquitous)	exon
chr7	28042354	28042469	3.16	12.46	6.94	Numbl	-1311	1 (ubiquitous)	exon
chr6	125165544	125165683	2.58	8.75	11.23	Vamp1	0	1 (ubiquitous)	exon
chr6	145024483	145024600	3.78	12.71	6.07	Bcat1	77	1 (ubiquitous)	exon
chr18	38409826	38409966	4.05	9.67	8.83	1700086O06Rik	0	1 (ubiquitous)	exon
chr2	24909924	24910031	3.59	8.92	9.98	Nelf	26	1 (ubiquitous)	exon
chr16	35769291	35769443	2.14	9.64	10.7	Dirc2	0	1 (ubiquitous)	exon
chr7	29551403	29551538	2.53	7.86	12.08	Nfkbib	5	1 (ubiquitous)	exon
chr13	67627048	67627183	3.84	9.78	8.8	Zfp87	0	1 (ubiquitous)	exon
chr4	62180889	62181105	2.94	7.97	11.51	Alad	0	1 (ubiquitous)	exon
chr16	13668081	13668249	3.31	9.05	10.06	Parn	14	1 (ubiquitous)	exon
chr3	84756192	84756345	4.93	8.94	8.54	Fbxw7	60	1 (ubiquitous)	exon
chr7	126138622	126138766	1.89	10.32	10.17	Gprc5b	0	1 (ubiquitous)	exon
chr2	90585548	90585747	5.04	6.6	10.73	Fnbp4	22	1 (ubiquitous)	exon
chr12	103981769	103981882	2.79	9.3	10.27	Moap1	0	1 (ubiquitous)	exon
chr1	53409409	53409561	2.39	9.66	10.31	Asnsd1	0	1 (ubiquitous)	exon
chr2	90902104	90902254	7.56	5.87	8.93	Psmc3	7932	1 (ubiquitous)	exon
chr4	115690280	115690416	3.39	8.58	10.38	Faah	91	1 (ubiquitous)	exon
chr11	69617413	69617544	3.63	7.12	11.6	G630025P09Rik	243	1 (ubiquitous)	exon
chr9	74800788	74800938	2.55	8.5	11.29	BC031353	0	1 (ubiquitous)	exon
chr17	22498286	22498418	2.93	10.52	8.89	Zfp944	0	1 (ubiquitous)	exon
chr7	141862276	141862485	2.03	10.17	10.12	Dock1	0	1 (ubiquitous)	exon
chrX	149932733	149932903	3.19	7.88	11.24	Ubqln2	0	1 (ubiquitous)	exon
chr4	107973480	107973720	2.04	8.6	11.66	Zyg11b	0	1 (ubiquitous)	exon
chr16	38347173	38347307	3.26	10.32	8.65	Cox17	89	1 (ubiquitous)	exon
chr16	4939036	4939184	2.31	8.77	11.14	Nudt16l1	0	1 (ubiquitous)	exon
chr11	110198862	110198985	2.47	9.36	10.38	Abca5	45	1 (ubiquitous)	exon
chr7	125999229	125999347	3.16	7.76	11.28	Iqck	0	1 (ubiquitous)	exon
chr8	34763891	34764103	2.27	8.92	11.01	Gsr	182	1 (ubiquitous)	exon
chr2	30823291	30823490	3.22	8.77	10.2	Tor1a	0	1 (ubiquitous)	exon
chr13	35085882	35086014	3.86	9.29	9.01	Eci2	0	1 (ubiquitous)	exon
chrX	162878529	162878687	2.35	7.08	12.73	Ofd1	0	1 (ubiquitous)	exon
chr10	70747902	70748018	2.41	8.48	11.27	Ube2d1	0	1 (ubiquitous)	exon
chr12	70458031	70458180	4.76	8	9.38	Nemf	0	1 (ubiquitous)	exon
chr7	28271900	28272049	3.23	9.02	9.89	Sertad1	0	1 (ubiquitous)	exon
chr7	138554092	138554300	3.33	9.18	9.62	Acadsb	0	1 (ubiquitous)	exon
chr13	74454653	74454817	2.95	8.27	10.87	Pdcd6	0	1 (ubiquitous)	exon
chr16	4684033	4684153	4.67	10	7.4	Dnaja3	0	1 (ubiquitous)	exon
chr9	56785397	56785592	3.31	8.53	10.21	Imp3	91	1 (ubiquitous)	exon
chr9	106349887	106350043	3.63	9.28	9.13	Abhd14a	0	1 (ubiquitous)	exon
chr2	120557078	120557252	4.69	8.82	8.53	Cdan1	1	1 (ubiquitous)	exon
chr13	21875119	21875227	5.02	8.99	8.02	Hist1h3i	39	1 (ubiquitous)	exon
chr11	107050620	107050760	3.5	8.14	10.38	Nol11	0	1 (ubiquitous)	exon
chr17	46419857	46420017	2.1	9.27	10.64	Tjap1	0	1 (ubiquitous)	exon
chr6	5248247	5248406	2.82	8.08	11.1	Pon2	0	1 (ubiquitous)	exon
chr3	103613235	103613368	2.93	8.65	10.41	Dclre1b	0	1 (ubiquitous)	exon
chr19	45122220	45122350	3.44	9.37	9.18	Sfxn3	155	1 (ubiquitous)	exon
chr16	30587581	30587690	3.76	9.2	9.02	Lsg1	0	1 (ubiquitous)	exon
chr17	31657032	31657173	3.65	10.46	7.83	Ndufv3	0	1 (ubiquitous)	exon
chr4	105989025	105989228	3.18	6.87	11.86	Usp24	208	1 (ubiquitous)	exon
chr12	4775743	4775881	3.01	9.86	9	A830093I24Rik	192	1 (ubiquitous)	exon
chrX	119510807	119510968	3.83	9.35	8.67	Nap1l3	26	1 (ubiquitous)	exon
chr2	179992040	179992246	4.15	7.81	9.86	Rps21	0	1 (ubiquitous)	exon
chr7	25862258	25862399	2.86	9.16	9.79	Zfp574	0	1 (ubiquitous)	exon
chr11	83112402	83112525	3.67	6.66	11.47	Pex12	0	1 (ubiquitous)	exon
chr8	87380803	87380970	5.59	8.3	7.9	Farsa	0	1 (ubiquitous)	exon
chr12	8680872	8681011	3.36	8.18	10.24	Pum2	0	1 (ubiquitous)	exon
chr1	108610706	108610861	2.3	10.22	9.23	Bcl2	6	1 (ubiquitous)	exon
chrX	71268708	71268870	2.59	10.22	8.93	Mir5132	67	1 (ubiquitous)	exon
chr9	57787877	57788004	2.19	10.69	8.86	Sema7a	0	1 (ubiquitous)	exon
chr11	50105468	50105616	3.19	8.57	9.97	Maml1	222	1 (ubiquitous)	exon
chr6	95668651	95668780	2.21	8.81	10.71	Suclg2	51	1 (ubiquitous)	exon
chr12	21322227	21322352	1.66	8.76	11.3	Iah1	0	1 (ubiquitous)	exon
chr8	73891171	73891363	3.08	8.7	9.92	Use1	56	1 (ubiquitous)	exon
chr10	61949214	61949361	2.54	9.07	10.09	Vps26a	0	1 (ubiquitous)	exon
chr2	24817925	24818085	3.97	9.89	7.82	Wdr85	0	1 (ubiquitous)	exon
chr6	8209063	8209202	2.98	9.02	9.67	Rpa3	0	1 (ubiquitous)	exon
chr9	15110600	15110832	1.75	10.04	9.87	4931406C07Rik	0	1 (ubiquitous)	exon
chr10	82085872	82085985	3.89	10.06	7.71	1190007I07Rik	0	1 (ubiquitous)	exon
chr5	31598001	31598158	2.1	8.41	11.12	Fndc4	92	1 (ubiquitous)	exon
chr16	33185271	33185457	2.36	9.93	9.32	Osbpl11	115	1 (ubiquitous)	exon
chr4	132089445	132089619	2.8	7.37	11.41	Atpif1	0	1 (ubiquitous)	exon
chr4	88437206	88437362	3.59	10.14	7.84	Gm13285	-92	1 (ubiquitous)	exon
chr2	118993482	118993609	2.37	9.35	9.83	Gchfr	0	1 (ubiquitous)	exon
chr3	104667958	104668099	2.8	8.84	9.88	St7l	0	1 (ubiquitous)	exon
chr11	98261581	98261740	2.78	8.87	9.87	Pgap3	64	1 (ubiquitous)	exon
chr2	155755779	155755976	5.99	6.3	9.22	Uqcc	70	1 (ubiquitous)	exon
chr15	75751793	75751929	3.02	11.08	7.41	Pycrl	61	1 (ubiquitous)	exon
chr5	135625545	135625683	2.47	7.6	11.44	Tbl2	0	1 (ubiquitous)	exon
chr4	155144450	155144580	3.74	9.69	8.07	Vwa1	4090	1 (ubiquitous)	exon
chr4	21774755	21774872	3.77	6.26	11.37	Sfrs18	26	1 (ubiquitous)	exon
chr2	118214332	118214598	3.41	7.61	10.36	Eif2ak4	0	1 (ubiquitous)	exon
chr17	47824941	47825059	4.31	9.08	7.98	Tomm6	276	1 (ubiquitous)	exon
chr4	150431988	150432133	1.86	9.46	10.04	Vamp3	0	1 (ubiquitous)	exon
chr15	88958851	88959038	3.84	9.83	7.64	Hdac10	92	1 (ubiquitous)	exon
chr8	113580095	113580311	3.76	9.54	8.01	Exosc6	0	1 (ubiquitous)	exon
chr11	29147174	29147299	3.04	6.62	11.64	Ccdc104	0	1 (ubiquitous)	exon
chr11	60727155	60727355	2.36	9.61	9.33	Gm16515	0	1 (ubiquitous)	exon
chr1	74708278	74708395	2.25	9.38	9.65	Ttll4	0	1 (ubiquitous)	exon
chr5	130505128	130505310	3.16	9.13	8.99	Crcp	0	1 (ubiquitous)	exon
chr19	47338910	47339098	4.29	6.77	10.2	Neurl1a	35578	1 (ubiquitous)	exon
chr11	32126470	32126593	3.09	10.33	7.83	Mpg	0	1 (ubiquitous)	exon
chr8	85297927	85298067	2.66	9.78	8.78	Zfp330	0	1 (ubiquitous)	exon
chr9	108941083	108941232	2.28	10.27	8.66	Shisa5	0	1 (ubiquitous)	exon
chr3	89017775	89017940	3.23	8.67	9.31	Mtx1	317	1 (ubiquitous)	exon
chr1	167693850	167694006	2.66	8.93	9.56	Creg1	0	1 (ubiquitous)	exon
chr9	108838647	108838777	6.78	7.91	6.45	Uqcrc1	0	1 (ubiquitous)	exon
chr5	145952372	145952484	4.06	8.35	8.73	Atp5j2	0	1 (ubiquitous)	exon
chr19	57527362	57527519	6.28	6.38	8.46	Trub1	0	1 (ubiquitous)	exon
chr1	59727555	59727690	3.14	7.99	9.97	Sumo1	0	1 (ubiquitous)	exon
chr10	27794612	27794768	2.5	7.08	11.52	Ptprk	0	1 (ubiquitous)	exon
chr9	110034491	110034632	3.14	8.54	9.4	Smarcc1	0	1 (ubiquitous)	exon
chr11	5736247	5736370	4.26	7.81	9	Polm	1649	1 (ubiquitous)	exon
chr14	52899099	52899240	3.08	9.74	8.25	Rab2b	-30	1 (ubiquitous)	exon
chr5	65782705	65782833	4.79	7.71	8.57	Lias	0	1 (ubiquitous)	exon
chr1	135557864	135558036	3.08	7.98	10	Zc3h11a	0	1 (ubiquitous)	exon
chr1	9738442	9738596	3.63	9.3	8.11	Vcpip1	0	1 (ubiquitous)	exon
chr8	73046979	73047162	3.09	7.99	9.95	2810422J05Rik	0	1 (ubiquitous)	exon
chr1	94538486	94538634	3.21	9.44	8.38	Myeov2	0	1 (ubiquitous)	exon
chr3	145312774	145312962	3.44	10.09	7.5	Cyr61	0	1 (ubiquitous)	exon
chr1	172145423	172145552	2.33	9.29	9.4	Uhmk1	0	1 (ubiquitous)	exon
chr2	38781898	38782012	2.83	8.03	10.14	Nr6a1	0	1 (ubiquitous)	exon
chr11	121313203	121313331	3.38	6.25	11.37	Tbcd	0	1 (ubiquitous)	exon
chr15	79059774	79059896	4.03	10.13	6.8	Pick1	0	1 (ubiquitous)	exon
chr1	123464464	123464620	3.73	7.87	9.32	Ddx18	0	1 (ubiquitous)	exon
chr11	51464312	51464546	2.49	8.92	9.51	D930048N14Rik	0	1 (ubiquitous)	exon
chr16	14111148	14111254	4.66	6.16	10.09	4921513D23Rik	48113	1 (ubiquitous)	exon
chr16	10545362	10545557	3.18	7.39	10.24	Clec16a	0	1 (ubiquitous)	exon
chr3	32607494	32607679	2.61	7.54	10.63	Actl6a	27	1 (ubiquitous)	exon
chr13	34255012	34255131	2.43	10.92	7.43	Psmg4	167	1 (ubiquitous)	exon
chr10	41196084	41196225	2.57	9.5	8.65	Mical1	0	1 (ubiquitous)	exon
chr9	65283529	65283664	3.51	9.5	7.69	Mtfmt	0	1 (ubiquitous)	exon
chr7	3289245	3289379	1.88	11.42	7.39	Myadm	207	1 (ubiquitous)	exon
chr19	10663145	10663253	5.68	3.44	11.55	Cybasc3	10933	1 (ubiquitous)	exon
chr5	23889364	23889593	4.98	7.93	7.76	Atg9b	8368	1 (ubiquitous)	exon
chr15	72640409	72640567	3.58	8.84	8.21	Peg13	187	1 (ubiquitous)	exon
chr11	102977750	102977886	2.83	7.52	10.26	Hexim1	112	1 (ubiquitous)	exon
chr17	47730479	47730646	2.69	9.15	8.74	Ccnd3	64	1 (ubiquitous)	exon
chr13	113590960	113591115	2.19	9.05	9.33	Ppap2a	0	1 (ubiquitous)	exon
chr6	49213909	49214065	3.32	8.67	8.58	Tra2a	0	1 (ubiquitous)	exon
chr14	56503735	56503877	3.01	7.39	10.16	Khnyn	0	1 (ubiquitous)	exon
chr6	113640770	113640992	4.32	5.87	10.3	Tatdn2	-6501	1 (ubiquitous)	exon
chr11	96711182	96711349	1.97	9.36	9.13	Copz2	0	1 (ubiquitous)	exon
chr8	126329862	126330002	3.26	5.73	11.47	Rab4a	0	1 (ubiquitous)	exon
chr13	49063644	49063852	2.7	7.61	10.15	C030044B11Rik	164	1 (ubiquitous)	exon
chr2	3630768	3630869	2.92	6.77	10.76	Fam107b	39	1 (ubiquitous)	exon
chr8	74474938	74475064	4.07	7.79	8.58	Zfp961	0	1 (ubiquitous)	exon
chr10	127472537	127472757	2.75	8.89	8.79	Naca	136	1 (ubiquitous)	exon
chr11	17157559	17157725	4.27	7.96	8.19	C1d	0	1 (ubiquitous)	exon
chr7	25316820	25316929	2.99	7.58	9.83	Irgq	1154	1 (ubiquitous)	exon
chr19	7291935	7292067	4.52	8.46	7.4	Cox8a	39	1 (ubiquitous)	exon
chr14	27489099	27489227	2.91	8.46	9.01	Pde12	105	1 (ubiquitous)	exon
chr9	79456176	79456360	2.47	6.36	11.54	Col12a1	110125	1 (ubiquitous)	exon
chr2	21127299	21127455	3.17	8.32	8.88	Thnsl1	0	1 (ubiquitous)	exon
chr7	16552798	16552909	2.96	8.88	8.53	Ehd2	0	1 (ubiquitous)	exon
chr8	109620339	109620536	2.81	9.14	8.42	Terf2	0	1 (ubiquitous)	exon
chr11	121303005	121303189	3.08	9.54	7.74	Fn3k	6739	1 (ubiquitous)	exon
chr9	44152061	44152305	2.39	8.78	9.19	Hmbs	6	1 (ubiquitous)	exon
chr7	52825619	52825782	1.87	8.78	9.71	Bcat2	97	1 (ubiquitous)	exon
chr17	6806361	6806499	1.86	10.7	7.79	Dynlt1e	0	1 (ubiquitous)	exon
chr8	72696228	72696397	4.01	7.68	8.61	Tmem161a	0	1 (ubiquitous)	exon
chr14	55495407	55495574	2.02	10.01	8.27	Ppp1r3e	801	1 (ubiquitous)	exon
chr19	60302236	60302369	3.41	8.48	8.39	D19Ertd737e	231	1 (ubiquitous)	exon
chr2	155782250	155782392	4.26	5.31	10.71	Cep250	0	1 (ubiquitous)	exon
chr1	180460769	180460933	2.27	7.13	10.88	Kif26b	1514	1 (ubiquitous)	exon
chr11	82721804	82721952	2.35	8.28	9.65	Nle1	0	1 (ubiquitous)	exon
chr11	83253956	83254091	3.81	7.73	8.73	1700020L24Rik	2761	1 (ubiquitous)	exon
chr8	12756990	12757129	2.64	6.47	11.16	Atp11a	0	1 (ubiquitous)	exon
chr7	149088208	149088321	2.01	10.12	8.13	Tollip	0	1 (ubiquitous)	exon
chr6	57530930	57531138	3.41	8.54	8.31	Herc6	0	1 (ubiquitous)	exon
chr3	129235288	129235403	4.14	7	9.11	Elovl6	0	1 (ubiquitous)	exon
chr13	24923447	24923647	3.22	8.6	8.43	Tdp2	0	1 (ubiquitous)	exon
chr9	110556563	110556757	1.87	9.34	9.02	Nbeal2	0	1 (ubiquitous)	exon
chr3	102975581	102975728	4.08	8.7	7.44	Bcas2	0	1 (ubiquitous)	exon
chr6	85381937	85382103	2.57	7.49	10.15	Smyd5	0	1 (ubiquitous)	exon
chr1	55109512	55109753	2.63	9.64	7.94	Coq10b	0	1 (ubiquitous)	exon
chr3	90035448	90035611	2.71	9.22	8.27	Jtb	0	1 (ubiquitous)	exon
chr9	54547321	54547446	2.13	5.66	12.39	Dnaja4	0	1 (ubiquitous)	exon
chr11	4082267	4082396	5.11	6.15	8.91	Tbc1d10a	-4440	1 (ubiquitous)	exon
chr16	35770404	35770564	3.51	9.52	7.12	Hspbap1	0	1 (ubiquitous)	exon
chr19	7497927	7498082	3.23	8.12	8.8	2700081O15Rik	5813	1 (ubiquitous)	exon
chr2	105843368	105843510	4.76	5.55	9.83	Dnajc24	196	1 (ubiquitous)	exon
chr8	23521785	23521930	5.57	6.48	8.06	Mrps31	0	1 (ubiquitous)	exon
chr3	9833537	9833681	1.82	10.42	7.86	Pag1	0	1 (ubiquitous)	exon
chr12	16817739	16817883	4.23	8.54	7.3	E2f6	0	1 (ubiquitous)	exon
chr14	60059781	60059918	2.06	10.91	7.07	Cab39l	0	1 (ubiquitous)	exon
chr1	135974099	135974225	2.19	11.43	6.41	Btg2	1507	1 (ubiquitous)	exon
chr7	5011857	5011970	4.62	9.17	6.22	U2af2	-1775	1 (ubiquitous)	exon
chr8	86781113	86781289	3.99	7.17	8.85	Mri1	0	1 (ubiquitous)	exon
chr15	59205741	59205904	2.38	8.59	9.01	Nsmce2	0	1 (ubiquitous)	exon
chr13	38128964	38129141	4.65	7.78	7.55	Riok1	107	1 (ubiquitous)	exon
chr11	100302280	100302462	2.69	8.01	9.26	Nt5c3l	0	1 (ubiquitous)	exon
chr10	80965514	80965660	3.59	10.04	6.32	S1pr4	-2633	1 (ubiquitous)	exon
chr8	47702748	47702905	2.18	8.3	9.46	Casp3	0	1 (ubiquitous)	exon
chr11	113510851	113511029	3.2	7.62	9.11	Cog1	9	1 (ubiquitous)	exon
chr2	165151898	165152054	2.58	6.32	11.02	Elmo2	0	1 (ubiquitous)	exon
chr9	108469240	108469388	4.45	6.58	8.89	Ndufaf3	285	1 (ubiquitous)	exon
chr15	61869502	61869629	3.13	9.04	7.7	Pvt1	0	1 (ubiquitous)	exon
chr2	164595373	164595592	4.16	8.59	7.08	Ube2c	0	1 (ubiquitous)	exon
chr5	115263846	115263976	3.06	7.36	9.4	1500011B03Rik	9	1 (ubiquitous)	exon
chr5	139060782	139060966	3.67	7.68	8.46	Zfp68	5	1 (ubiquitous)	exon
chr2	163896539	163896726	4.21	6.94	8.65	Tomm34	112	1 (ubiquitous)	exon
chr2	109757838	109757976	2.52	8	9.28	Lgr4	35	1 (ubiquitous)	exon
chr4	43669244	43669366	2.66	8.99	8.14	Hint2	0	1 (ubiquitous)	exon
chrX	71574342	71574467	1.85	8.25	9.67	Plxna3	0	1 (ubiquitous)	exon
chr2	131317574	131317804	2.9	5.9	10.96	Smox	0	1 (ubiquitous)	exon
chr9	108208553	108208682	3.19	8.25	8.31	Rhoa	18	1 (ubiquitous)	exon
chr13	104124445	104124648	2.09	8.54	9.1	Mast4	0	1 (ubiquitous)	exon
chr5	114581154	114581310	2.19	11.41	6.12	Ung	0	1 (ubiquitous)	exon
chr4	102791970	102792196	1.66	7.7	10.31	Mier1	0	1 (ubiquitous)	exon
chr2	115321535	115321652	2.1	7.48	10.07	3110099E03Rik	16285	1 (ubiquitous)	exon
chr6	125046095	125046339	2.4	6.27	10.98	Chd4	0	1 (ubiquitous)	exon
chr13	41454295	41454443	2.89	7.62	9.13	Nedd9	0	1 (ubiquitous)	exon
chr8	124122916	124123052	3.99	6.4	9.21	Map1lc3b	8549	1 (ubiquitous)	exon
chr13	22133003	22133185	5.25	7.02	7.33	Hist1h4i	36	1 (ubiquitous)	exon
chr6	117867291	117867447	2.94	6.3	10.35	Hnrnpf	0	1 (ubiquitous)	exon
chrX	7225897	7226036	1.67	11.17	6.75	Prickle3	-9623	1 (ubiquitous)	exon
chr10	70688771	70688891	4.09	8.2	7.28	Tfam	11901	1 (ubiquitous)	exon
chr10	127080049	127080206	3.17	6.99	9.41	Stat6	8	1 (ubiquitous)	exon
chr7	87833597	87833758	2.22	7.84	9.45	Crtc3	5	1 (ubiquitous)	exon
chr7	135381937	135382071	3.34	9.42	6.75	9130023H24Rik	-393	1 (ubiquitous)	exon
chr3	96024673	96024794	3.59	6.94	8.97	Hist2h2ac	0	1 (ubiquitous)	exon
chr10	42198217	42198449	3.24	5.99	10.26	Lace1	0	1 (ubiquitous)	exon
chr16	17722844	17723047	3.21	6.19	10.09	Med15	0	1 (ubiquitous)	exon
chr16	5233652	5233801	3.19	8.93	7.33	Alg1	0	1 (ubiquitous)	exon
chr3	9250511	9250650	1.94	7.5	10	Zbtb10	0	1 (ubiquitous)	exon
chr5	148537239	148537411	3.04	9.87	6.5	Flt1	153	1 (ubiquitous)	exon
chr4	116180133	116180318	3.03	7.17	9.18	Ipp	0	1 (ubiquitous)	exon
chr19	5912805	5912919	5.93	7.08	6.37	Dpf2	0	1 (ubiquitous)	exon
chr15	75509128	75509235	2.98	10.73	5.65	Top1mt	0	1 (ubiquitous)	exon
chr1	135797500	135797623	6.79	5.72	6.84	Optc	6127	1 (ubiquitous)	exon
chr4	82505387	82505565	2.84	5.97	10.5	Zdhhc21	0	1 (ubiquitous)	exon
chr9	75407363	75407513	2.64	9.15	7.52	Tmod3	0	1 (ubiquitous)	exon
chr17	47505771	47505914	3.69	6.61	8.98	Mrps10	0	1 (ubiquitous)	exon
chr7	52622811	52622951	2.54	7.92	8.8	Mtag2	209	1 (ubiquitous)	exon
chr12	86621306	86621439	4.09	5.93	9.22	Acyp1	0	1 (ubiquitous)	exon
chr8	73316257	73316373	2.38	8.18	8.67	Mast3	0	1 (ubiquitous)	exon
chr4	63064158	63064375	3.77	6.1	9.33	Akna	104	1 (ubiquitous)	exon
chr5	135540092	135540275	1.55	11.06	6.58	Dnajc30	17	1 (ubiquitous)	exon
chr15	10966361	10966500	2.7	8.92	7.57	Rxfp3	1223	1 (ubiquitous)	exon
chr4	140857085	140857278	2.27	8.2	8.7	Epha2	0	1 (ubiquitous)	exon
chr8	108129131	108129277	2.34	8.29	8.54	Fam65a	3	1 (ubiquitous)	exon
chr16	33056469	33056612	2.29	7.67	9.2	Rpl35a	0	1 (ubiquitous)	exon
chr1	129765307	129765446	2.95	8.51	7.69	Rab3gap1	0	1 (ubiquitous)	exon
chr7	135888346	135888540	3.84	8.94	6.34	Sec23ip	0	1 (ubiquitous)	exon
chr19	10969684	10969897	3.56	7.45	8.1	Prpf19	0	1 (ubiquitous)	exon
chr5	144090839	144090956	3.12	6.97	9	Zdhhc4	0	1 (ubiquitous)	exon
chr8	73929864	73929979	3.25	8.55	7.29	Ankle1	0	1 (ubiquitous)	exon
chr9	89106008	89106121	4.51	8.29	6.29	Mthfs	0	1 (ubiquitous)	exon
chr11	60624571	60624722	3.82	8.07	7.18	Shmt1	45	1 (ubiquitous)	exon
chr5	29761236	29761374	3.69	7.83	7.53	Nom1	30	1 (ubiquitous)	exon
chr10	79516238	79516401	2.79	8.92	7.32	Gpx4	0	1 (ubiquitous)	exon
chr3	88717741	88717858	2.28	6.89	9.85	Msto1	14	1 (ubiquitous)	exon
chr11	32247817	32248012	1.94	7.46	9.61	Sh3pxd2b	7	1 (ubiquitous)	exon
chr2	167318393	167318501	3.56	6.13	9.29	Spata2	-20	1 (ubiquitous)	exon
chr12	88813176	88813282	4.88	6.75	7.34	Snw1	0	1 (ubiquitous)	exon
chr12	71926445	71926580	2.05	9.22	7.7	Frmd6	0	1 (ubiquitous)	exon
chr10	51953429	51953578	2.96	7.94	8.06	Dcbld1	5	1 (ubiquitous)	exon
chr15	80808139	80808307	2.32	8.53	8.06	Sgsm3	0	1 (ubiquitous)	exon
chr1	38954889	38955070	2.01	8.09	8.79	Chst10	0	1 (ubiquitous)	exon
chr19	5741907	5742057	3.48	5.29	10.12	Ltbp3	1004	1 (ubiquitous)	exon
chrX	151772911	151773038	4.08	6.89	7.91	Prdx4	0	1 (ubiquitous)	exon
chr9	20692564	20692706	4.56	7.18	7.14	Ppan	0	1 (ubiquitous)	exon
chr8	97295995	97296191	2.9	7.19	8.78	Cx3cl1	0	1 (ubiquitous)	exon
chr1	113761334	113761482	2.48	9.37	7.01	Dsel	13	1 (ubiquitous)	exon
chr17	36046887	36047021	3.67	6.51	8.66	Atat1	0	1 (ubiquitous)	exon
chr13	120217606	120217842	1.63	5.28	11.92	Paip1	0	1 (ubiquitous)	exon
chr5	110877467	110877569	1.65	8.86	8.31	Fbrsl1	0	1 (ubiquitous)	exon
chr4	88428452	88428577	2.96	7.17	8.68	Ifnz	418	1 (ubiquitous)	exon
chr11	98010796	98010996	2.18	7.81	8.78	Fbxl20	0	1 (ubiquitous)	exon
chr19	60656783	60656926	3.14	7.11	8.51	2700078E11Rik	0	1 (ubiquitous)	exon
chr2	154233684	154233820	2.1	7.86	8.79	Snta1	0	1 (ubiquitous)	exon
chr5	111529750	111529918	2.32	8.61	7.81	Mir701	96588	1 (ubiquitous)	exon
chr1	75432508	75432656	2.66	8.01	8.04	Gmppa	0	1 (ubiquitous)	exon
chr4	21694231	21694375	4.06	6.28	8.37	2610029I01Rik	0	1 (ubiquitous)	exon
chr14	31814861	31814987	2.06	7.8	8.8	Spcs1	-10	1 (ubiquitous)	exon
chr7	134732191	134732320	2.51	6.73	9.42	Rnf40	0	1 (ubiquitous)	exon
chr7	117425542	117425733	3.59	8.37	6.68	Swap70	60326	1 (ubiquitous)	exon
chr11	109301376	109301550	2.39	6.53	9.71	Amz2	14117	1 (ubiquitous)	exon
chr6	86959791	86959985	3.47	8.77	6.38	Nfu1	0	1 (ubiquitous)	exon
chr10	95026700	95026861	2.76	4.38	11.46	Nudt4	0	1 (ubiquitous)	exon
chr7	152392160	152392368	1.92	8.23	8.44	1810010D01Rik	1656	1 (ubiquitous)	exon
chr4	151671303	151671507	1.83	6.6	10.16	Icmt	0	1 (ubiquitous)	exon
chr2	84776780	84776972	2.54	8.93	7.09	Slc43a3	0	1 (ubiquitous)	exon
chr11	102254695	102254815	4.08	4.48	10	Rundc3a	0	1 (ubiquitous)	exon
chr11	75268130	75268286	3	8.66	6.89	Wdr81	0	1 (ubiquitous)	exon
chr19	8845475	8845595	3.8	6.1	8.64	Tmem223	0	1 (ubiquitous)	exon
chrX	100819006	100819122	2.6	7.83	8.11	B230206F22Rik	0	1 (ubiquitous)	exon
chr14	45938110	45938286	1.89	6.09	10.51	Ero1l	0	1 (ubiquitous)	exon
chr1	87791144	87791257	2.42	8.3	7.75	Itm2c	60	1 (ubiquitous)	exon
chr9	58001086	58001211	2.46	8.38	7.61	Islr	5150	1 (ubiquitous)	exon
chr13	22097871	22097987	2.5	9.74	6.19	Prss16	3623	1 (ubiquitous)	exon
chr16	3744034	3744213	3.56	5.77	9.1	Zfp263	0	1 (ubiquitous)	exon
chr8	107850268	107850396	3.01	8.12	7.29	Tmem208	5	1 (ubiquitous)	exon
chr4	149383013	149383155	1.85	7.7	8.82	H6pd	0	1 (ubiquitous)	exon
chr7	31435135	31435272	1.72	9.29	7.35	Rbm42	0	1 (ubiquitous)	exon
chr18	77168686	77168852	2.54	6.39	9.41	Ier3ip1	0	1 (ubiquitous)	exon
chr4	88419654	88419902	2.81	7.18	8.35	Gm13285	0	1 (ubiquitous)	exon
chr11	117687195	117687326	4.05	5.87	8.38	Afmid	0	1 (ubiquitous)	exon
chr2	181054383	181054501	3.9	7.18	7.21	Rtel1	0	1 (ubiquitous)	exon
chr18	12464132	12464258	2.07	7.09	9.11	Ankrd29	0	1 (ubiquitous)	exon
chr7	134041703	134041861	3.14	6.89	8.23	Tmem219	0	1 (ubiquitous)	exon
chr16	32277517	32277797	2.88	6.66	8.7	Rnf168	0	1 (ubiquitous)	exon
chr11	40568648	40568812	3.31	7.38	7.49	Ccng1	0	1 (ubiquitous)	exon
chr13	113789238	113789380	2.57	10.43	5.1	Gm6320	5163	1 (ubiquitous)	exon
chr10	116387572	116387718	2.57	8.58	6.92	4933412E12Rik	0	1 (ubiquitous)	exon
chr18	35372821	35372939	5.33	8.47	4.26	Lrrtm2	1739	1 (ubiquitous)	exon
chr7	109835736	109835881	2.35	7.27	8.43	Trim68	0	1 (ubiquitous)	exon
chr1	4797884	4798082	2.38	7.35	8.3	Lypla1	0	1 (ubiquitous)	exon
chr5	3647748	3648001	1.62	7.12	9.29	Gatad1	0	1 (ubiquitous)	exon
chr9	22272641	22272783	2.54	7.79	7.66	Rp9	17	1 (ubiquitous)	exon
chr2	30808471	30808586	4.31	6.58	7.08	Tor1b	0	1 (ubiquitous)	exon
chr7	6335996	6336180	3.11	7.5	7.33	Zfp28	0	1 (ubiquitous)	exon
chr2	26771875	26772054	3.99	6.01	7.93	Surf2	0	1 (ubiquitous)	exon
chr1	72353987	72354112	3.6	6.4	7.9	Xrcc5	0	1 (ubiquitous)	exon
chr5	123678207	123678329	3.29	6.47	8.13	Psmd9	9	1 (ubiquitous)	exon
chr10	93498717	93498889	2.06	6.88	8.93	Fgd6	0	1 (ubiquitous)	exon
chr14	31467499	31467668	3.04	6.21	8.62	Rft1	0	1 (ubiquitous)	exon
chr8	109417399	109417580	2.15	7.68	8.02	Chtf8	0	1 (ubiquitous)	exon
chr2	132073308	132073444	3.19	5.76	8.89	5730494N06Rik	80	1 (ubiquitous)	exon
chr4	151401701	151401845	2.11	8	7.69	Zbtb48	0	1 (ubiquitous)	exon
chr2	168780755	168780881	3.75	6.32	7.71	Zfp64	206	1 (ubiquitous)	exon
chr7	52781675	52781785	3.44	5.58	8.75	Plekha4	0	1 (ubiquitous)	exon
chr9	108393080	108393265	2.48	6.61	8.67	Usp19	74	1 (ubiquitous)	exon
chr17	46633664	46633830	3.24	9.74	4.78	BC048355	0	1 (ubiquitous)	exon
chr3	87689231	87689397	4.29	3.61	9.85	Prcc	87	1 (ubiquitous)	exon
chr10	75395061	75395239	2.83	4.07	10.8	Mmp11	0	1 (ubiquitous)	exon
chr12	75008907	75009078	2.81	7.24	7.64	Hif1a	54	1 (ubiquitous)	exon
chr9	82723524	82723669	3.67	6.99	7.01	Irak1bp1	112	1 (ubiquitous)	exon
chr15	89306541	89306672	2.74	9.65	5.27	Arsa	1183	1 (ubiquitous)	exon
chr16	17562039	17562177	2.53	8.02	7.11	P2rx6	62	1 (ubiquitous)	exon
chr17	35263282	35263476	3.91	6.17	7.56	D17H6S53E	0	1 (ubiquitous)	exon
chr5	122043518	122043671	2.53	7.04	8.07	Aldh2	162	1 (ubiquitous)	exon
chr9	107472526	107472659	2.6	7.7	7.33	Hyal2	1033	1 (ubiquitous)	exon
chr2	165898570	165898810	4.94	6.02	6.66	Ncoa3	80434	1 (ubiquitous)	exon
chr7	63049467	63049609	3.83	7.18	6.6	Tubgcp5	0	1 (ubiquitous)	exon
chr5	31829303	31829430	3.78	5.72	8.1	Slc4a1ap	0	1 (ubiquitous)	exon
chr16	57549297	57549435	3.33	6.22	8.05	Filip1l	0	1 (ubiquitous)	exon
chr2	143362366	143362477	6.95	6	4.63	Pcsk2	-9392	1 (ubiquitous)	exon
chr4	120689759	120689934	2.42	6.95	8.21	Smap2	0	1 (ubiquitous)	exon
chr12	117501423	117501547	2.31	6.7	8.56	Wdr60	0	1 (ubiquitous)	exon
chr1	167124357	167124564	1.4	6.6	9.55	Sft2d2	0	1 (ubiquitous)	exon
chr6	121133822	121133946	3.78	4.8	8.95	Pex26	138	1 (ubiquitous)	exon
chr11	77851408	77851600	2.13	5.68	9.71	Flot2	0	1 (ubiquitous)	exon
chr2	120966148	120966265	3.04	5.99	8.47	Lcmt2	169	1 (ubiquitous)	exon
chr12	32746048	32746153	2.12	6.89	8.49	Prkar2b	0	1 (ubiquitous)	exon
chr11	70068610	70068757	3.06	7.81	6.62	Alox12	86	1 (ubiquitous)	exon
chr18	67364927	67365105	1.88	7.77	7.83	Chmp1b	0	1 (ubiquitous)	exon
chr12	4599718	4599917	2.3	8.23	6.91	Itsn2	0	1 (ubiquitous)	exon
chr16	62846714	62846826	2.09	6.68	8.63	Arl13b	40	1 (ubiquitous)	exon
chr4	48598290	48598443	2.1	8.12	7.12	Tmeff1	226	1 (ubiquitous)	exon
chr11	77328603	77328772	2.56	5.77	9.01	Abhd15	0	1 (ubiquitous)	exon
chr9	119846567	119846707	1.84	6.22	9.24	Gorasp1	0	1 (ubiquitous)	exon
chr4	125773830	125774025	2.5	6.51	8.27	Lsm10	0	1 (ubiquitous)	exon
chr13	23643396	23643535	4.51	5.43	7.31	Hist1h4f	0	1 (ubiquitous)	exon
chr7	125635280	125635475	1.93	6.71	8.61	Itpripl2	14	1 (ubiquitous)	exon
chr19	5609991	5610145	2.89	7.1	7.26	Kat5	0	1 (ubiquitous)	exon
chr4	133684571	133684723	3.32	8.4	5.52	Sh3bgrl3	0	1 (ubiquitous)	exon
chr1	174012766	174012958	2.75	6.91	7.58	Ncstn	0	1 (ubiquitous)	exon
chr4	143002541	143002652	3.1	6.48	7.66	Pramef8	213	1 (ubiquitous)	exon
chr13	73465844	73466002	3.04	7.42	6.77	Ndufs6	0	1 (ubiquitous)	exon
chr8	96560840	96560972	2.52	8.52	6.19	Nudt21	0	1 (ubiquitous)	exon
chr13	63341348	63341470	2.17	5.92	9.1	Mir23b	-60322	1 (ubiquitous)	exon
chr15	76734432	76734569	3.82	5.28	8.09	Rpl8	0	1 (ubiquitous)	exon
chr18	67405179	67405320	2.18	8.34	6.66	Mppe1	164	1 (ubiquitous)	exon
chr14	65716755	65717009	1.66	7.13	8.39	Extl3	0	1 (ubiquitous)	exon
chr5	137507027	137507137	5	5.04	7.14	Vgf	863	1 (ubiquitous)	exon
chr8	109206962	109207141	2.51	6.99	7.67	Tmco7	0	1 (ubiquitous)	exon
chr8	86671834	86672045	3.49	7.31	6.37	4930432K21Rik	0	1 (ubiquitous)	exon
chrX	106029890	106030010	3	5.14	9.03	2810403D21Rik	74	1 (ubiquitous)	exon
chr2	163427971	163428153	2.89	7.03	7.25	Ttpal	0	1 (ubiquitous)	exon
chr3	115710182	115710340	2.09	7.43	7.65	Slc30a7	0	1 (ubiquitous)	exon
chr5	114830784	114830887	2.09	5.37	9.68	Ube3b	169	1 (ubiquitous)	exon
chrX	71542482	71542680	1.73	8.23	7.16	Atp6ap1	47	1 (ubiquitous)	exon
chr2	164648427	164648599	4.25	5.88	6.98	Zswim1	242	1 (ubiquitous)	exon
chr13	55815928	55816182	2.46	6.33	8.32	Txndc15	0	1 (ubiquitous)	exon
chr13	21271959	21272154	1.9	6.88	8.31	Trim27	132	1 (ubiquitous)	exon
chr1	173259310	173259478	2.26	7.61	7.2	Dedd	35	1 (ubiquitous)	exon
chr4	150229138	150229315	2.62	6.01	8.43	Errfi1	0	1 (ubiquitous)	exon
chr10	94964446	94964647	3.23	7.04	6.78	Mrpl42	0	1 (ubiquitous)	exon
chr9	57385251	57385485	2.53	5.24	9.22	2310046O06Rik	0	1 (ubiquitous)	exon
chr10	114688418	114688541	2.95	7.9	6.14	Tbc1d15	8	1 (ubiquitous)	exon
chr13	100894753	100894892	2.52	6.2	8.24	Smn1	0	1 (ubiquitous)	exon
chr15	63891745	63891894	1.95	8.43	6.57	Fam49b	116	1 (ubiquitous)	exon
chr3	66785233	66785426	1.57	5.98	9.33	Shox2	267	1 (ubiquitous)	exon
chr9	44076057	44076211	3.08	6.01	7.78	Nlrx1	59	1 (ubiquitous)	exon
chr8	122302248	122302374	3.65	6.89	6.31	4632415K11Rik	0	1 (ubiquitous)	exon
chr5	138705130	138705276	2.08	7.58	7.18	BC037034	4	1 (ubiquitous)	exon
chr17	33766044	33766247	2.42	6.71	7.71	Zfp414	8	1 (ubiquitous)	exon
chr10	75905475	75905703	2.88	6.72	7.23	Pcnt	0	1 (ubiquitous)	exon
chr2	32607031	32607147	3.18	6.1	7.54	Tor2a	-5644	1 (ubiquitous)	exon
chr9	36604783	36604928	2.99	7.27	6.53	Ei24	50	1 (ubiquitous)	exon
chr7	19944750	19944862	2.34	6.95	7.5	Cd3eap	0	1 (ubiquitous)	exon
chr19	5457232	5457392	2.15	7.16	7.47	Ccdc85b	157	1 (ubiquitous)	exon
chr14	70553449	70553646	1.95	7.86	6.96	2610301G19Rik	0	1 (ubiquitous)	exon
chr18	35658445	35658623	2.4	5.15	9.22	Sil1	0	1 (ubiquitous)	exon
chr2	126964965	126965085	6.32	3.93	6.51	Itpripl1	3241	1 (ubiquitous)	exon
chr10	3557609	3557749	5.27	3.33	8.15	Oprm1	191	1 (ubiquitous)	exon
chr6	3448362	3448464	3.69	5.86	7.18	Ccdc132	0	1 (ubiquitous)	exon
chr7	16534691	16534797	6.67	4.7	5.34	Gltscr2	-3235	1 (ubiquitous)	exon
chr9	66643113	66643240	2.32	5.58	8.81	Aph1b	0	1 (ubiquitous)	exon
chr4	98049808	98049990	2.71	7.29	6.7	Tm2d1	0	1 (ubiquitous)	exon
chrX	137910294	137910407	2.15	7.89	6.65	Col4a5	333	1 (ubiquitous)	exon
chr18	36942767	36942892	3.94	5.93	6.8	Hars	0	1 (ubiquitous)	exon
chr4	15872441	15872619	2.1	7.63	6.93	Decr1	35	1 (ubiquitous)	exon
chr3	100773516	100773641	2.4	7.38	6.84	Ttf2	0	1 (ubiquitous)	exon
chr5	31456546	31456667	3.59	5.71	7.31	Mpv17	0	1 (ubiquitous)	exon
chr7	29177945	29178084	2.9	6.56	7.14	Paf1	0	1 (ubiquitous)	exon
chr5	150214580	150214743	3.04	5.96	7.58	6330406I15Rik	200	1 (ubiquitous)	exon
chr7	87679881	87680062	2.19	6.58	7.8	Blm	0	1 (ubiquitous)	exon
chr9	57408703	57408877	3.06	7.19	6.31	Scamp2	0	1 (ubiquitous)	exon
chr7	19881304	19881440	2.8	6.3	7.41	Rtn2	4857	1 (ubiquitous)	exon
chr2	180317309	180317434	3.83	5.95	6.73	1600027N09Rik	1301	1 (ubiquitous)	exon
chr10	128258883	128259045	2.57	6.34	7.59	Sarnp	57	1 (ubiquitous)	exon
chr9	98197145	98197355	2.29	6.66	7.54	Nmnat3	144	1 (ubiquitous)	exon
chr9	64020576	64020747	2.1	7.75	6.63	Zwilch	0	1 (ubiquitous)	exon
chr14	8650465	8650587	3.17	7.7	5.61	Flnb	0	1 (ubiquitous)	exon
chr14	47407911	47408088	1.47	5.72	9.29	Cnih	0	1 (ubiquitous)	exon
chr8	126042762	126042913	3.24	5.87	7.36	Gas8	28	1 (ubiquitous)	exon
chr19	42330501	42330626	6.31	3.26	6.86	Golga7b	273	1 (ubiquitous)	exon
chr3	52845446	52845555	2.56	7.05	6.82	Lhfp	0	1 (ubiquitous)	exon
chr4	88440163	88440416	2.43	7.46	6.52	Gm13275	518	1 (ubiquitous)	exon
chr15	82930533	82930801	2.12	5.71	8.58	Serhl	0	1 (ubiquitous)	exon
chr8	23916020	23916152	3.04	6.1	7.27	Ap3m2	0	1 (ubiquitous)	exon
chr4	139178943	139179101	2.89	6.19	7.29	Aldh4a1	135	1 (ubiquitous)	exon
chr3	87797483	87797624	3.96	6.85	5.53	Bcan	6654	1 (ubiquitous)	exon
chr6	30340933	30341085	2.86	3.51	9.97	Zc3hc1	0	1 (ubiquitous)	exon
chr17	35399977	35400130	2.33	5.99	8.01	H2-D1	0	1 (ubiquitous)	exon
chr9	105297660	105297794	1.58	7.73	7.01	Aste1	0	1 (ubiquitous)	exon
chr6	115413127	115413278	4.29	4.96	7.06	Pparg	41044	1 (ubiquitous)	exon
chr7	54213790	54213923	2.23	7.8	6.26	Uevld	0	1 (ubiquitous)	exon
chr9	50560980	50561095	3.49	5.06	7.74	Cryab	118	1 (ubiquitous)	exon
chr16	38396354	38396592	5.17	5.85	5.23	Popdc2	34059	1 (ubiquitous)	exon
chr5	138635671	138635811	2.19	6.37	7.67	Mblac1	130	1 (ubiquitous)	exon
chr1	44204710	44204857	2.67	5.98	7.58	Ercc5	122	1 (ubiquitous)	exon
chr18	4634927	4635050	1.99	6.81	7.42	9430020K01Rik	1	1 (ubiquitous)	exon
chr11	43400241	43400379	3.31	5.2	7.67	Fabp6	14634	1 (ubiquitous)	exon
chr2	80253368	80253495	2.57	7.95	5.63	LOC100503167	21848	1 (ubiquitous)	exon
chr11	62462166	62462333	1.81	5.83	8.51	Mmgt2	1	1 (ubiquitous)	exon
chr15	85965805	85965933	2.76	6.66	6.72	Cerk	50638	1 (ubiquitous)	exon
chr13	23853986	23854134	4.08	6.81	5.22	Hist1h3a	121	1 (ubiquitous)	exon
chr4	19969143	19969277	2.53	6.4	7.18	Ggh	0	1 (ubiquitous)	exon
chr10	8238546	8238693	3.3	5.84	6.97	Ust	0	1 (ubiquitous)	exon
chr13	111144289	111144434	5.61	6.53	3.95	Gapt	2946	1 (ubiquitous)	exon
chr7	104099999	104100138	3.65	7.64	4.8	Nars2	0	1 (ubiquitous)	exon
chr3	107698660	107698827	3.04	5.47	7.56	Gstm5	0	1 (ubiquitous)	exon
chr13	29043866	29044007	1.76	9.28	5.02	Sox4	1544	1 (ubiquitous)	exon
chr9	121823624	121823790	6.55	3.97	5.51	Cyp8b1	1633	1 (ubiquitous)	exon
chr11	69145712	69145835	2.76	3.52	9.75	Kcnab3	5953	1 (ubiquitous)	exon
chr11	98698086	98698305	1.82	7.37	6.81	Rapgefl1	0	1 (ubiquitous)	exon
chr19	41821964	41822118	1.89	7.92	6.18	LOC100502871	514	1 (ubiquitous)	exon
chr2	25048979	25049208	4.49	6.1	5.4	A830007P12Rik	3125	1 (ubiquitous)	exon
chr2	14970861	14970966	3.9	4.05	8	Nsun6	0	1 (ubiquitous)	exon
chr2	69239470	69239593	6.75	3.81	5.38	Dhrs9	20952	1 (ubiquitous)	exon
chr1	59219961	59220126	4.31	6.5	5.1	Mpp4	107	1 (ubiquitous)	exon
chr8	87417620	87417787	3.4	6.85	5.64	Gcdh	33	1 (ubiquitous)	exon
chr1	187152830	187153026	2.08	6.39	7.4	Iars2	254	1 (ubiquitous)	exon
chr10	90621318	90621444	4.27	6.08	5.52	Tmpo	12883	1 (ubiquitous)	exon
chr11	79955594	79955706	3.7	5.76	6.35	1110002N22Rik	0	1 (ubiquitous)	exon
chr10	80695857	80695993	3.18	6.99	5.64	Zfr2	0	1 (ubiquitous)	exon
chr11	88860691	88860844	3.11	4.79	7.9	Trim25	0	1 (ubiquitous)	exon
chr13	115178204	115178367	3.8	4.87	7.12	Ndufs4	0	1 (ubiquitous)	exon
chr11	59761652	59761823	2.95	6.43	6.4	Med9	0	1 (ubiquitous)	exon
chr4	128670436	128670579	2.34	8	5.42	Ak2	0	1 (ubiquitous)	exon
chr1	182834326	182834496	2.81	6.12	6.8	Pycr2	0	1 (ubiquitous)	exon
chr13	21842204	21842349	3.75	6.74	5.22	Hist1h4k	25	1 (ubiquitous)	exon
chr3	95861731	95861849	3.35	5.66	6.68	Vps45	529	1 (ubiquitous)	exon
chr1	162722883	162723076	2.22	6.23	7.24	Rabgap1l	0	1 (ubiquitous)	exon
chr10	75700536	75700681	4.19	4.78	6.72	Prmt2	0	1 (ubiquitous)	exon
chr18	37967826	37968009	1.85	7.66	6.17	Pcdhgc3	1763	1 (ubiquitous)	exon
chr14	62950915	62951028	1.67	9.15	4.85	Rnaseh2b	0	1 (ubiquitous)	exon
chr19	42826919	42827081	3.46	5.8	6.41	Pyroxd2	184	1 (ubiquitous)	exon
chr11	95866928	95867101	1.91	6.84	6.91	Igf2bp1	157	1 (ubiquitous)	exon
chr10	87609659	87609852	3.15	6.91	5.6	4930547N16Rik	0	1 (ubiquitous)	exon
chr4	129277808	129277926	2.16	5.81	7.69	Eif3i	0	1 (ubiquitous)	exon
chr2	12340971	12341101	2.76	6.78	6.11	Fam188a	0	1 (ubiquitous)	exon
chr11	87800917	87801126	1.99	6.42	7.22	Dynll2	0	1 (ubiquitous)	exon
chr11	105153895	105154090	2.48	5.72	7.43	Mrc2	0	1 (ubiquitous)	exon
chrX	151696981	151697232	3.16	5.46	6.98	Acot9	0	1 (ubiquitous)	exon
chr7	30553543	30553651	2.94	5.26	7.39	Zfp84	0	1 (ubiquitous)	exon
chr5	135845778	135845896	2.67	5.47	7.44	Nsun5	0	1 (ubiquitous)	exon
chr2	124949262	124949442	2.51	3.79	9.27	Myef2	0	1 (ubiquitous)	exon
chr11	120914996	120915120	2.79	5.34	7.43	Sectm1b	9763	1 (ubiquitous)	exon
[truncated: 76,744 more rows]
