# Supplementary material for: Genomic occupancy of Runx2 with global expression profiling identifies a novel dimension to control of osteoblastogenesis
Source: Genome Biol. 2014 Mar 21;15(3):R52. doi: 10.1186/gb-2014-15-3-r52 (PMC4056528; doi:10.1186/gb-2014-15-3-r52)
Supplement: Additional file 14: Table S7 — Genes responsive to Runx2 shRNA. This table lists the genes that are up- or down- regulated by shRunx2 treatment in MC3T3 cells differentiated for 9 days. [file gb-2014-15-3-r52-S14.xlsx]

## Sheet: gene list
Table S7 Genes responsive to Runx2 shRNA
	cutoff of fold change = 1.5 fold			cutoff of fold change = 1.3 fold
gene symbol	Fold change (Runx2 shRNA/Scrambled shRNA)		gene symbol	Fold change (Runx2 shRNA/Scrambled shRNA)
Phex	0.260759		Phex	0.260759
H19	0.36043		H19	0.36043
Ibsp	0.458645		Ibsp	0.458645
Mmp13	0.461974		Mmp13	0.461974
Mid2	0.487371		Mid2	0.487371
Edil3	0.49786		Edil3	0.49786
Tnfrsf19	0.527219		Tnfrsf19	0.527219
Bglap2	0.556031		Bglap2	0.556031
C87414	0.557762		C87414	0.557762
Gpr116	0.563205		C87414	0.557762
Pdlim1	0.56568		Gpr116	0.563205
Hs3st3a1	0.568337		Hs3st3a1	0.568337
Id3	0.575763		Pdlim1	0.572007
Chac1	0.57675		Id3	0.575763
Il33	0.579487		Chac1	0.57675
Aldh1l2	0.582113		Il33	0.579487
F13a1	0.586764		Aldh1l2	0.582113
Bcat1	0.590655		F13a1	0.586764
Slc6a9	0.595903		Bcat1	0.590655
Alpl	0.596372		Slc6a9	0.595903
Htra1	0.599371		Alpl	0.596372
Id2	0.600141		Htra1	0.599371
Entpd7	0.600543		Id2	0.600141
Slc26a7	0.606136		Entpd7	0.600543
Cd200	0.606292		Slc26a7	0.606136
Lrrtm2	0.619513		Cd200	0.606292
Slc7a11	0.620043		Lrrtm2	0.619513
Insig1	0.6244		Slc7a11	0.620043
Renbp	0.624507		Insig1	0.6244
Tcn2	0.634743		Renbp	0.624507
Asns	0.638386		Tcn2	0.634743
Lhfpl2	0.63858		Asns	0.638386
Tspan5	0.640801		Lhfpl2	0.63858
Khsrp	0.646221		Tspan5	0.640801
F7	0.647569		Khsrp	0.646221
Acsf2	0.648849		F7	0.647569
Snord33	0.649931		Snord33	0.649931
Ak4	0.657481		Snord33	0.649931
Acpp	0.657586		Ak4	0.657481
Cacna2d1	0.659106		Acpp	0.657586
Tnfrsf21	0.660957		Tnfrsf21	0.660957
Megf9	0.662784		Megf9	0.662784
Rerg	0.663525		Rerg	0.663525
Sesn1	0.663816		Sesn1	0.663816
Cxcl9	1.50178		Elp4	0.667453
Dleu2	1.50684		Ahcy	0.66807
Gpm6b	1.50961		Cyp7b1	0.673366
H2-Q7	1.51101		Gm10375	0.675853
Trim12c	1.51988		Cdkl5	0.676823
H2-Aa	1.52073		Rab39b	0.676858
Cstad	1.5209		Cercam	0.678786
Gm7030	1.5222		Lbh	0.679505
Gstt3	1.52448		Nt5e	0.680539
Gm12185	1.52605		Ggt5	0.680714
Ap1s3	1.52922		Cacna2d1	0.683138
Rhox2e	1.52953		Sel1l	0.683223
Hal	1.53081		Ehd3	0.684105
Rnf213	1.54291		Gpr30	0.684638
Pamr1	1.54426		Mmp16	0.684786
Tnfsf10	1.5446		Sytl2	0.685542
Nlrc5	1.54463		Igf2bp2	0.68649
Vmn1r114	1.55435		Snord68	0.687489
Gbp6	1.55607		Snord68	0.687489
A530040E14Rik	1.5651		Snora74a	0.689425
Abi3bp	1.57429		Snora74a	0.689425
Phf11	1.57659		C630004H02Rik	0.689916
D630029K05Rik	1.57949		Tnc	0.691004
Trpm3	1.59036		D830030K20Rik	0.692795
Trim12a	1.59151		Adamts12	0.695351
Dkk2	1.60349		Spcs3	0.695404
Tmsb10	1.62829		Mitf	0.697524
Lipg	1.63526		Sepp1	0.704238
Scg2	1.64274		Glce	0.704778
Isg15	1.64531		Acsf2	0.705289
Gm6020	1.64672		Omd	0.705828
Cmpk2	1.6553		C1galt1	0.706456
Stat2	1.65713		Comt	0.706706
Trim30a	1.66902		Egr2	0.706797
Ube2l6	1.67128		Asphd2	0.706869
Slfn10-ps	1.67319		S100a16	0.707197
D5Ertd577e	1.68935		Slc27a1	0.707945
Mustn1	1.68975		Klrb1a	0.708141
Parp14	1.69543		Rgl1	0.708197
H2-Q4	1.70122		Itgbl1	0.708355
Cda	1.70734		Aldh1a3	0.709291
1500015O10Rik	1.70741		Esm1	0.709514
AA467197	1.70764		Adam17	0.709929
Sp110	1.71391		Sema7a	0.710525
Gatm	1.72114		Egr1	0.710584
Herc6	1.72308		D0H4S114	0.711763
Irf9	1.72706		Fktn	0.712249
Ifi203	1.73474		Ppp4r2	0.712557
H2-D1	1.7409		Spry1	0.712623
Tnn	1.74406		Aif1l	0.714275
Ifih1	1.74752		Klhdc10	0.7143
Hmgb1	1.74757		Nid1	0.714419
Ifi44	1.75632		Capn6	0.718635
Stat1	1.76403		Cdr2l	0.721025
Cldn1	1.77828		Tlcd1	0.727299
Rangrf	1.7816		A630033H20Rik	0.727738
Irgm1	1.78261		Ube2v2	0.727881
Sectm1a	1.79147		Sorcs2	0.727951
Rsad2	1.79495		Itpripl2	0.729273
Ifitm6	1.80342		Snord47	0.729377
Dhrs9	1.81328		Snord47	0.729377
Trim30d	1.82811		Casd1	0.729484
Gm7609	1.84777		Adamts4	0.729605
Ifi47	1.8676		Slpi	0.730132
Apol9b	1.86798		Cnih2	0.730293
Mx2	1.87102		Nox1	0.730826
Xaf1	1.91252		Zcchc5	0.731421
9930111J21Rik2	1.91876		Eif5a2	0.732386
Gm4841	1.9312		Zhx2	0.732663
Mx1	1.97487		Rpl17	0.733374
Ly6f	1.9811		Hnrnpa3	0.733813
H2-K1	2.00513		Crabp2	0.735
Aoc3	2.01249		Eif2s2	0.735126
Atp1b1	2.01388		Pcdh19	0.735263
Csprs	2.02651		Tjp2	0.736745
Apol9a	2.03787		Uggt1	0.737229
Ccl5	2.04733		Ltv1	0.738092
Arhgap29	2.05918		Hspb6	0.738699
Slfn2	2.08314		Pdia5	0.739326
Gbp3	2.09717		Npc1	0.73983
Iigp1b	2.12217		Bhlhe40	0.739907
Gsta4	2.12711		Kdelr3	0.740085
Oasl2	2.12974		Scara5	0.740711
Gm428	2.13162		Srsf3	0.742341
Gstt1	2.13311		Srsf3	0.742341
Dhx58	2.14565		Cdk7	0.743536
Gbp2	2.15455		Ust	0.744395
Cxcl10	2.19463		Fhod3	0.744647
Oas1b	2.22997		Eif2ak3	0.745046
Bst2	2.25387		Itgb8	0.746117
Irgm2	2.30309		Plekha1	0.746269
Irf7	2.31512		Arnt	0.747595
Zbp1	2.42862		Akap12	0.747641
Rtp4	2.43087		Pth1r	0.747971
Sp100	2.46356		1810011O10Rik	0.748945
Tgtp1	2.54832		Slc7a5	0.749054
Gbp7	2.57319		Gpt2	0.749374
Oas1g	2.61176		Vldlr	0.750654
Otor	2.66331		Ctxn1	0.750759
Slfn8	2.83159		Klhl24	0.750919
Ly6c2	2.85062		Ttc15	0.750941
Ly6a	2.86816		Papss2	0.751237
Gm4951	2.86939		Acot2	0.751404
Ddx60	2.87829		Bhlhe41	0.752455
Iigp1	3.04621		Hdac4	0.752703
BC023105	3.0545		Atp5g1	0.753578
Usp18	3.08971		Gpr137b	0.754734
Ly6c1	3.24151		AI597468	0.756213
Ifit1	3.24896		Smoc2	0.759039
Gm12250	3.265		Gpr110	0.759143
Ifit3	3.37275		Fam20a	0.759217
D14Ertd668e	3.62379		Rpl19	0.75953
Oas2	3.78249		Rpl19	0.75953
Ifi27l2a	3.83396		Rcbtb2	0.759841
I830012O16Rik	4.73231		Cyp39a1	0.76052
			Ankrd44	0.760566
			Snora33	0.761805
			Snora33	0.761805
			Snord35b	0.762236
			Snord35b	0.762236
			Gm14483	0.762958
			Gm14483	0.762958
			Nutf2	0.76537
			Pppde1	0.766333
			Ccnb1	0.766709
			Hnrnpc	0.766742
			Serpinf1	0.767314
			Nr4a1	0.767595
			Tnpo1	0.767648
			Ube2d1	0.767684
			Ramp1	0.767837
			Col15a1	0.768005
			Bcl2	0.768788
			Glod4	0.768923
			2700007P21Rik	0.769114
			Lancl2	0.769222
			A530032D15Rik	1.30089
			Gm5431	1.30113
			Ncam1	1.3012
			U2af1	1.30146
			Has2	1.30171
			Adar	1.30221
			Ccl2	1.30257
			Epyc	1.30264
			Kif16b	1.3033
			Vmn2r33	1.30337
			Vmn2r33	1.30337
			Cfb	1.3038
			Olfr1537-ps1	1.30482
			Olfr1537-ps1	1.30482
			Mid1	1.30482
			Dtx3l	1.3065
			H2-Q8	1.30928
			Nov	1.31037
			Vopp1	1.31234
			Tbx18	1.3132
			Kcne4	1.31408
			Ccdc68	1.31485
			Gbp5	1.3188
			Itga6	1.32282
			Fgf18	1.32378
			Ankrd1	1.32397
			4933400A11Rik	1.32403
			Ralgps2	1.32413
			H2-DMa	1.32472
			Psme2	1.32492
			Igfbp5	1.32615
			Ly6e	1.32685
			Rpl21	1.32908
			Tmem106a	1.32929
			Psmb9	1.32994
			Expi	1.33135
			Rbpj	1.33272
			Gdpd2	1.33802
			Fndc1	1.3382
			Nmi	1.33832
			Fjx1	1.3387
			Lyz2	1.33919
			Il17d	1.34011
			Myo9a	1.34157
			Myo9a	1.34157
			Tgm2	1.34355
			Ifit2	1.34386
			Id4	1.34479
			Il7	1.34787
			Tmem140	1.34904
			Serpinb9	1.35112
			Lgals3bp	1.35268
			Arxes2	1.3566
			Parp12	1.35809
			Apod	1.35883
			Hspb1	1.36333
			Tnfrsf11b	1.36384
			Tstd2	1.36387
			Ptger1	1.36473
			Slc25a35	1.36588
			Ccl25	1.36611
			Sox11	1.36906
			Ifi205	1.37352
			2610305D13Rik	1.37375
			Scn2a1	1.3745
			AW112010	1.37495
			Eif2ak2	1.37762
			Arhgef12	1.38221
			Rpl7a	1.38505
			Rpl7a	1.38505
			Gpr39	1.38794
			Gbp11	1.38877
			Gbp9	1.38931
			Slc19a2	1.38951
			Figf	1.38954
			Dtna	1.39305
			Hccs	1.39358
			Cdh26	1.39568
			Vmn1r-ps79	1.39866
			Vmn1r-ps79	1.39866
			Prss12	1.39949
			C3	1.40222
			Nlrc5	1.4028
			Fmo1	1.40655
			Chrna5	1.40742
			Gm12191	1.40932
			AI607873	1.41079
			Arrb1	1.4144
			Sema3c	1.41493
			Adam10	1.42238
			Psmb8	1.42314
			Ifi35	1.42661
			Osmr	1.42944
			Arnt2	1.43154
			Trim34a	1.43957
			Cd74	1.44103
			Ddx58	1.44307
			Calml4	1.44719
			H2-T9	1.4494
			Cxcr7	1.45669
			Cdrt4	1.45825
			Lphn2	1.46275
			Ccl7	1.46608
			Rpl28	1.46683
			Gbp4	1.46837
			Parp9	1.47145
			6330406I15Rik	1.47163
			Ccl19	1.47635
			Ccl19	1.47635
			Adamtsl1	1.47662
			Serpinb1a	1.49067
			Met	1.49087
			Sparcl1	1.49697
			Cxcl9	1.50178
			Dleu2	1.50684
			Dleu2	1.50684
			Gpm6b	1.50961
			H2-Q7	1.51101
			H2-Aa	1.52073
			Cstad	1.5209
			Gm7030	1.5222
			Trim12c	1.52311
			Gstt3	1.52448
			Gm12185	1.52605
			Ap1s3	1.52922
			Rhox2e	1.52953
			Hal	1.53081
			Rnf213	1.54291
			Pamr1	1.54426
			Tnfsf10	1.5446
			Vmn1r114	1.55435
			Gbp6	1.55607
			A530040E14Rik	1.5651
			Abi3bp	1.57429
			Phf11	1.57659
			D630029K05Rik	1.57949
			Trpm3	1.59036
			Trim12a	1.59151
			Dkk2	1.60349
			Tmsb10	1.62829
			Lipg	1.63526
			Scg2	1.64274
			Isg15	1.64531
			Gm6020	1.64672
			Cmpk2	1.6553
			Stat2	1.65713
			Trim30a	1.66902
			Ube2l6	1.67128
			Slfn10-ps	1.67319
			D5Ertd577e	1.68935
			Mustn1	1.68975
			Parp14	1.69543
			H2-Q4	1.70122
			Cda	1.70734
			1500015O10Rik	1.70741
			AA467197	1.70764
			Gatm	1.72114
			Herc6	1.72308
			Irf9	1.72706
			Ifi203	1.73474
			H2-D1	1.7409
			Tnn	1.74406
			Ifih1	1.74752
			Hmgb1	1.74757
			Hmgb1	1.74757
			Ifi44	1.75632
			Stat1	1.76403
			Cldn1	1.77828
			Rangrf	1.7816
			Irgm1	1.78261
			Sectm1a	1.79147
			Rsad2	1.79495
			Ifitm6	1.80342
			Dhrs9	1.81328
			Trim30d	1.82811
			Ifi47	1.8676
			Apol9b	1.86798
			Mx2	1.87102
			Xaf1	1.91252
			9930111J21Rik2	1.91876
			Gm4841	1.9312
			Mx1	1.97487
			Ly6f	1.9811
			H2-K1	2.00513
			Aoc3	2.01249
			Atp1b1	2.01388
			Csprs	2.02651
			Apol9a	2.03787
			Ccl5	2.04733
			Arhgap29	2.05918
			Slfn2	2.08314
			Gbp3	2.09717
			Iigp1b	2.12217
			Gsta4	2.12711
			Oasl2	2.12974
			Gm428	2.13162
			Gm428	2.13162
			Gstt1	2.13311
			Dhx58	2.14565
			Gbp2	2.15455
			Sp110	2.17717
			Cxcl10	2.19463
			Oas1b	2.22997
			Bst2	2.25387
			Irgm2	2.30309
			Irf7	2.31512
			Zbp1	2.42862
			Rtp4	2.43087
			Sp100	2.46356
			Gm7609	2.50788
			Tgtp1	2.54832
			Gbp7	2.57319
			Oas1g	2.61176
			Otor	2.66331
			Slfn8	2.83159
			Ly6c2	2.85062
			Ly6a	2.86816
			Gm4951	2.86939
			Ddx60	2.87829
			Iigp1	3.04621
			BC023105	3.0545
			Usp18	3.08971
			Ly6c1	3.24151
			Ifit1	3.24896
			Gm12250	3.265
			Ifit3	3.37275
			D14Ertd668e	3.62379
			Oas2	3.78249
			Ifi27l2a	3.83396
			I830012O16Rik	4.73231
