# Supplementary material for: Genomic occupancy of Runx2 with global expression profiling identifies a novel dimension to control of osteoblastogenesis
Source: Genome Biol. 2014 Mar 21;15(3):R52. doi: 10.1186/gb-2014-15-3-r52 (PMC4056528; doi:10.1186/gb-2014-15-3-r52)
Supplement: Additional file 15: Table S1 — qPCR and ChIP-PCR primers. [file gb-2014-15-3-r52-S15.xlsx]

## Sheet: Q-PCR primers
Table S1 Q-PCR and ChIP-qPCR primers
Q-PCRprimers
Primer	Gene or peaks	Forward primer	Reverse primer	Amplicon (bp)	Application	Genome
1	Crabp2	TGCTAAAAGCTCTGGGGGTGAACA	CGTGGTTCGCACAGTGGTGGA	131	qPCR	mm9
2	Ezh2	TTCCTTCCATGCAACACCCAACACA	AGCTCCCTCCAGATGCTGGTAAC	103	qPCR	mm9
3	Adamts4	CATGGACTGGGTTCCGCGCT	CCATCTGCCACCCGGGGCTC	114	qPCR	mm9
4	Tnfrsf19	GGGAGCAGACGCTAGCTCAGGA	AGGCATCCTGGAAGGCTGTGG	105	qPCR	mm9
5	Runx2	CGGCCCTCCCTGAACTCT	TGCCTGCCTGGGATCTGTA	75	qPCR	mm9
6	Ocn/Bglap2	CTGACAAAGCCTTCATGTCCAA	GCGCCGGAGTCTGTTCACTA	59	qPCR	mm9
7	Bsp/Ibsp	CAGGGAGGCAGTGACTCTTC	AGTGTGGAAAGTGTGGCGTT	153	qPCR	mm9
8	Osx/Sp7	ATGGCGTCCTCTCTGCTTG	TGAAAGGTCAGCGTATGGCTT	156	qPCR	mm9
9	Col1a1	GCTCCTCTTAGGGGCCACT	CCACGTCTCACCATTGGGG	108	qPCR	mm9
10	Akp2/Alpl	CCAACTCTTTTGTGCCAGAGA	GGCTACATTGGTGTTGAGCTTTT	110	qPCR	mm9
11	Hprt1	TCAGTCAACGGGGGACATAAA	GGGGCTGTACTGCTTAACCAG	142	qPCR	mm9
ChIP-qPCR primers
Primer	Gene or peaks	Forward primer	Reverse primer	Amplicon (bp)	Application	Genome	Coordinate	day0 MACS peak parameters			day9 MACS peak parameters			day28 MACS peak parameters
								M_fold	p-value	reads/10 million	M_fold	p-value	reads/10 million	M_fold	p-value	reads/10 million
12	adamts4 peak A	GAGTCAGTCCCAGCTGCTTT	AAGAAGAGGAGGCTTGCCAC	70	ChIP-PCR	mm9	chr1:173182387-173182456	7.51	1E-17.30	12.5921	110	1E-310.00	235.22	48.29	1E-310.00	164.089
13	crabp2 peak E	TCTTTCTGCAGCTCCCACTG	ACTCCTCGGTTCTCTGTCCT	86	ChIP-PCR	mm9	chr3:87764902-87764987	5.85	1E-11.21	8.19954	20.3	1E-28.64	19.685	11.6	1E-45.00	25.7154
14	Stat1 promoter	TCCCCAATTCTGAATCCCGC	GCAGACAGGGGGTTGTGTTT	109	ChIP-PCR	mm9	chr1:52176030-52176138	12.91	1E-37.46	16.9848	68.12	1E-186.01	79.4074	32.34	1E-136.18	61.6354
15	ezh2 promoter	CAAACGCAGCAACCCAATCG	CCTCTCGCATCCTCCAATCG	84	ChIP-PCR	mm9	chr6:47545023-47545106	11.46	1E-42.98	24.8915	26.83	1E-152.12	86.414	12.46	1E-160.34	84.9018
16	twist2 promoter	TCAGCAAGATCCAGACGCTC	TCGCTCTGGAGAACCTGGTA	70	ChIP-PCR	mm9	chr1:93698503-93698572	4.41	1E-9.51	7.61386	N/A	N/A	0	N/A	N/A	0
17	Tnsfrsf19 peak on exon 10	ATTGGCCCCAGCTAAGGTTC	TCTGAGCCAGACCAGCTGTA	115	ChIP-PCR	mm9	chr14:61585040-61585154	N/A	N/A	0	15.01	1E-18.82	13.0121	9.96	1E-24.97	21.6336
18	Smad4 promoter	TTGTTGCTGCCAACTTGTCG	ACCCTGAAATTACCCGGATGT	72	ChIP-PCR	mm9	chr18:73863416-73863487	29.18	1E-74.06	21.6702	199.79	1E-310.00	116.776	103.95	1E-310.00	122.046
19	negative control	GCAAGCACACACACACATCA	CTATTCTGGGCCTTGGTGGG	70	ChIP-PCR	mm9	chr18:73827910-73827979	N/A	N/A	0	N/A	N/A	0	N/A	N/A	0
20	Bglap2/OCN proximal promoter	TGGGGGTCATGTGCTCAGTGG	CCAGAGCCTTGCCCAGGCAG	77	ChIP-PCR	mm9	chr3:88188476-88188552	N/A	N/A	0	148.04	1E-310.00	281.262	54.06	1E-310.00	164.497
21	Ibsp/Bsp proximal promoter	TCTGGTGAGAACCCACAGCCTGA	CCTTCTCCGCCTCTCAACAGCC	70	ChIP-PCR	mm9	chr5:104728207-104728276	N/A	N/A	0	22.63	1E-42.84	23.3551	17.09	1E-43.04	24.4909
22	Runx2 proximal promoter P1	TCATGTGGTTTGTGACCTCACAGT	GCAAGGGGGAAGCCACAGTGG	70	ChIP-PCR	mm9	chr17:44951648-44951717	10.59	1E-73.81	51.9792	39.19	1E-192.63	91.4186	21.37	1E-172.04	84.0854
